# Supplementary material for: trans-(Pyrimidine-2-thiol­ato-κ2 N,S)[tris­(2-amino­ethyl)amine-κ4 N,N′,N′′,N′′′]cobalt(III) chloride hexa­fluoridophosphate
Source: Acta Crystallogr Sect E Struct Rep Online. 2009 Aug 22;65(Pt 9):m1127–8. doi: 10.1107/S1600536809032395 (PMC2970082; doi:10.1107/S1600536809032395)
Supplement: Supplementary file 2 [file e-65-m1127-Isup2.hkl]

# 
# h,k,l, Fc-squared, Fo-squared, sigma(Fo-squared) and status flag 
# 
data_I
_shelx_title '  [Co(pymt)(tren)]PF6Cl' 
_shelx_refln_list_code          4 
_shelx_F_calc_maximum      337.94 
_exptl_crystal_F_000      1008.00 
_reflns_d_resolution_high  0.7695 
 
loop_ 
 _symmetry_equiv_pos_as_xyz 
 'x, y, z' 
 '-x, y+1/2, -z+1/2' 
 '-x, -y, -z' 
 'x, -y-1/2, z-1/2' 
 
_cell_length_a    12.7106 
_cell_length_b    11.3264 
_cell_length_c    14.2050 
_cell_angle_alpha  90.000 
_cell_angle_beta  112.549 
_cell_angle_gamma  90.000 
 
_shelx_F_squared_multiplier     1.000 
 
loop_ 
 _refln_index_h 
 _refln_index_k 
 _refln_index_l 
 _refln_F_squared_calc 
 _refln_F_squared_meas 
 _refln_F_squared_sigma 
 _refln_observed_status 
   2   0   0    20171.26    13546.42    132.95 o 
   3   0   0     2028.67     1857.86     12.06 o 
   4   0   0      588.08      505.24     10.32 o 
   5   0   0    11231.28     9110.84     32.70 o 
   6   0   0     2028.16     1526.11     18.17 o 
   7   0   0    10594.61     9138.97     57.65 o 
   8   0   0      482.54      361.50     12.76 o 
   9   0   0       18.28       14.49      4.78 o 
  10   0   0      463.91      482.93     32.64 o 
  11   0   0       78.99       84.13      6.01 o 
  12   0   0       50.26       40.82      4.35 o 
  13   0   0      519.39      613.32     14.62 o 
  14   0   0       95.12       78.20      5.94 o 
  15   0   0       24.75       35.54      5.49 o 
   2   1   0    27715.70    21393.22     35.65 o 
   3   1   0     3868.73     3505.96     44.11 o 
   4   1   0     5099.30     4203.24     63.31 o 
   5   1   0      912.39      719.19     11.25 o 
   6   1   0     7116.16     6777.59     60.36 o 
   7   1   0     4195.68     3869.31     49.29 o 
   8   1   0      235.93      194.26     11.94 o 
   9   1   0     2201.85     2067.28     25.50 o 
  10   1   0      441.47      414.09     22.69 o 
  11   1   0      268.64      260.51     20.78 o 
  12   1   0       48.40       42.69     13.93 o 
  13   1   0      466.89      466.80     13.71 o 
  14   1   0       70.81       75.55      8.50 o 
  15   1   0      218.83      296.47     30.60 o 
   0   2   0    54873.99    66246.59     92.16 o 
   1   2   0      229.75      341.99     18.14 o 
   2   2   0     2113.34     1717.94     13.47 o 
   3   2   0     2122.53     1794.70     13.08 o 
   4   2   0      341.53      278.86      8.06 o 
   5   2   0     5583.97     4252.50     89.36 o 
   6   2   0      162.93      129.69      7.52 o 
   7   2   0     4131.35     3979.89     27.18 o 
   8   2   0       71.40       63.25      4.52 o 
   9   2   0       89.74       91.13      9.47 o 
  10   2   0        4.42       -9.25     11.76 o 
  11   2   0      159.52      156.39      9.94 o 
  12   2   0       84.13      101.19      6.45 o 
  13   2   0       67.23       60.46      4.68 o 
  14   2   0        0.68        7.70      6.29 o 
  15   2   0        1.25        1.96      8.42 o 
   1   3   0      563.38      546.10     36.24 o 
   2   3   0      397.19      398.00      7.69 o 
   3   3   0     5139.13     4287.87     20.99 o 
   4   3   0     4618.13     4277.78     28.55 o 
   5   3   0       30.03       65.93      4.16 o 
   6   3   0      618.42      498.34     12.00 o 
   7   3   0       23.46        2.83     15.20 o 
   8   3   0      245.44      153.84      8.34 o 
   9   3   0     2498.86     2408.62     34.85 o 
  10   3   0      386.30      423.71     16.72 o 
  11   3   0       21.69       27.56     13.91 o 
  12   3   0       37.27       53.22      5.22 o 
  13   3   0       90.54       94.84      6.04 o 
  14   3   0       48.66       72.06      4.86 o 
   0   4   0      149.85      137.76      9.28 o 
   1   4   0      360.32      390.79     31.42 o 
   2   4   0     2144.64     1766.75    116.87 o 
   3   4   0     3067.19     2582.62     32.33 o 
   4   4   0       67.76      101.88     11.87 o 
   5   4   0     2695.42     1852.14     18.19 o 
   6   4   0      839.31      604.84     13.24 o 
   7   4   0       87.03       99.70      5.98 o 
   8   4   0      870.97      829.71     26.09 o 
   9   4   0      696.86      702.84     17.98 o 
  10   4   0       81.13       84.98      5.94 o 
  11   4   0       94.68       80.50      4.95 o 
  12   4   0        1.47       11.57     11.99 o 
  13   4   0       22.46       17.03     11.13 o 
  14   4   0        0.57        4.46      8.17 o 
   1   5   0      226.47      175.49      8.14 o 
   2   5   0      143.78      154.21      7.77 o 
   3   5   0     1468.56     1465.31     54.41 o 
   4   5   0      166.62      223.54      9.78 o 
   5   5   0      189.84      137.43      8.11 o 
   6   5   0       97.58      131.53      7.30 o 
   7   5   0      892.52      736.63     15.99 o 
   8   5   0      580.02      459.46     15.24 o 
   9   5   0       55.96       48.33      5.66 o 
  10   5   0      264.25      258.84     26.78 o 
  11   5   0       75.91       70.02      4.94 o 
  12   5   0       25.33       35.62      4.68 o 
  13   5   0        0.57       -0.74      7.71 o 
  14   5   0       40.98       42.94     21.85 o 
   0   6   0      328.46      337.82     13.85 o 
   1   6   0      228.74      232.96     25.62 o 
   2   6   0     3572.10     3712.23    231.56 o 
   3   6   0     1456.04     1404.66     42.92 o 
   4   6   0       62.16       85.79      5.38 o 
   5   6   0       37.89       28.86     11.72 o 
   6   6   0       41.72       41.37      4.68 o 
   7   6   0      493.21      555.97     15.36 o 
   8   6   0      278.83      256.64     14.24 o 
   9   6   0      732.03      850.96     20.10 o 
  10   6   0       97.22       89.07      5.53 o 
  11   6   0      174.40      176.38     11.39 o 
  12   6   0       38.81       38.30      6.07 o 
  13   6   0       19.27       22.19     12.01 o 
   1   7   0     3648.20     3904.75    205.99 o 
   2   7   0      552.66      545.01     13.25 o 
   3   7   0     3021.26     2952.38    167.12 o 
   4   7   0     1214.29     1153.91     27.75 o 
   5   7   0      353.96      421.69     13.32 o 
   6   7   0       69.24       43.53      4.91 o 
   7   7   0        0.37       -2.08     23.96 o 
   8   7   0     1197.98     1116.28     21.29 o 
   9   7   0      708.63      655.60     13.73 o 
  10   7   0       65.80       84.76      5.83 o 
  11   7   0       34.05       33.62      6.27 o 
  12   7   0       28.14       35.88      4.86 o 
  13   7   0       25.28       29.12      3.66 o 
   0   8   0     2080.26     2239.68     33.05 o 
   1   8   0       15.46       12.66      5.56 o 
   2   8   0     2168.74     2332.38    185.04 o 
   3   8   0      401.30      365.57     13.52 o 
   4   8   0      245.00      273.66     19.94 o 
   5   8   0     1377.47     1374.41     41.88 o 
   6   8   0      530.96      562.19     16.93 o 
   7   8   0     1320.30     1232.57     21.88 o 
   8   8   0       90.97      107.83     13.96 o 
   9   8   0        2.97        1.66     10.06 o 
  10   8   0       38.56       36.42      5.50 o 
  11   8   0      105.54      111.15      6.56 o 
  12   8   0        3.26       14.43      9.71 o 
   1   9   0      651.09      668.68     34.76 o 
   2   9   0     2619.25     3026.23    223.71 o 
   3   9   0      613.73      661.06     67.77 o 
   4   9   0      545.93      637.25     18.67 o 
   5   9   0      964.51      975.94     34.63 o 
   6   9   0      385.24      433.92     16.19 o 
   7   9   0      298.85      295.62     10.89 o 
   8   9   0        5.49        0.95      9.03 o 
   9   9   0      248.64      221.00     18.10 o 
  10   9   0       41.89       42.23      4.71 o 
  11   9   0       31.57       46.58      5.75 o 
  12   9   0        3.39       -8.02     20.86 o 
   0  10   0     2749.15     3228.45     44.93 o 
   1  10   0       38.66       39.05     33.12 o 
   2  10   0      744.45      739.72     47.82 o 
   3  10   0       82.95       70.96     10.32 o 
   4  10   0        0.32      -12.58     12.58 o 
   5  10   0      800.46      841.27     24.74 o 
   6  10   0      245.52      285.11     11.34 o 
   7  10   0      149.54      132.46      7.28 o 
   8  10   0       18.90       36.59      4.37 o 
   9  10   0       18.43       20.90     10.20 o 
  10  10   0        8.71        3.08      7.61 o 
  11  10   0      194.78      236.36      9.73 o 
   1  11   0       44.09       59.92      4.37 o 
   2  11   0     1435.96     1728.62    106.06 o 
   3  11   0      588.90      704.00     71.73 o 
   4  11   0     1109.29     1143.45     51.81 o 
   5  11   0       24.97       28.09      6.63 o 
   6  11   0       51.37       68.61      4.74 o 
   7  11   0      115.27      108.73     11.76 o 
   8  11   0        0.15       11.81     18.53 o 
   9  11   0      211.04      212.52      9.03 o 
  10  11   0        2.73        4.80      8.00 o 
   0  12   0      315.98      373.59     17.89 o 
   1  12   0       12.62        0.62      8.11 o 
   2  12   0      269.81      284.81     12.37 o 
   3  12   0      524.23      561.41     39.56 o 
   4  12   0       21.80       26.52      5.90 o 
   5  12   0      286.91      318.72     13.98 o 
   6  12   0      171.70      206.72     12.16 o 
   7  12   0       21.92       14.01      7.65 o 
   8  12   0       38.51       42.43      3.60 o 
   1  13   0      193.92      231.80     12.29 o 
   2  13   0       77.94       96.78      5.68 o 
   3  13   0      124.01      150.86     13.74 o 
   4  13   0      115.77      123.50     27.98 o 
   5  13   0       93.54      107.20     13.99 o 
   6  13   0        4.38       -7.84      7.84 o 
   7  13   0      125.95      119.23     13.81 o 
   0  14   0       43.26       36.48      5.18 o 
   1  14   0        4.39        2.74      9.21 o 
   2  14   0       16.07        9.65      7.97 o 
   3  14   0       25.93       35.84      8.00 o 
   4  14   0        0.20        5.53      7.83 o 
 -15   1   1       69.80       71.23      6.21 o 
 -14   1   1      125.15      121.22      9.76 o 
 -13   1   1       58.96       75.13      6.61 o 
 -12   1   1        2.94      -13.00     13.00 o 
 -11   1   1      218.17      190.82     14.68 o 
 -10   1   1      600.45      494.85     22.20 o 
  -9   1   1     3553.57     3594.23     41.40 o 
  -8   1   1       42.55       29.27      6.72 o 
  -7   1   1      172.85      252.80     16.06 o 
  -6   1   1       14.66       13.72      7.23 o 
  -5   1   1     2820.91     2429.36     47.06 o 
  -4   1   1     1957.77     1840.36     98.64 o 
  -3   1   1       44.95       33.87      4.05 o 
  -2   1   1      507.74      467.72      8.15 o 
  -1   1   1      151.78      148.28      4.21 o 
   1   1   1     6379.47     5648.52     22.29 o 
   2   1   1      296.66      272.70      8.62 o 
   3   1   1      838.14      891.48     41.02 o 
   4   1   1     4178.00     3211.52     45.96 o 
   5   1   1     1974.84     2089.04     17.49 o 
   6   1   1     1629.85     1406.87     16.60 o 
   7   1   1        1.04        1.69      9.05 o 
   8   1   1      259.54      209.30     11.94 o 
   9   1   1       33.69        2.78     16.11 o 
  10   1   1       10.42      -11.17     17.25 o 
  11   1   1        6.28       -7.10     13.18 o 
  12   1   1      190.38      181.32     15.98 o 
  13   1   1      180.79      232.58     16.37 o 
  14   1   1        2.33       -8.72     11.14 o 
 -15   2   1      275.15      353.83     14.70 o 
 -14   2   1       60.56       47.19      7.10 o 
 -13   2   1      210.26      235.13     16.41 o 
 -12   2   1       24.10       27.14      5.95 o 
 -11   2   1      927.57     1003.02     29.56 o 
 -10   2   1      543.23      420.90     21.56 o 
  -9   2   1      246.46      225.44     17.77 o 
  -8   2   1     2286.47     1553.43     19.37 o 
  -7   2   1     1246.71     1177.28     16.30 o 
  -6   2   1     3207.60     2974.82     68.36 o 
  -5   2   1      699.55      672.26     46.36 o 
  -4   2   1     6164.40     5273.90    329.95 o 
  -3   2   1     3371.80     2729.75    161.35 o 
  -2   2   1    13809.52    12410.13     40.49 o 
  -1   2   1      422.94      396.02      8.01 o 
   0   2   1    17567.85    15496.45     41.53 o 
   1   2   1     4191.01     3674.19     21.20 o 
   2   2   1      100.82      134.63      9.98 o 
   3   2   1      394.34      308.37     27.43 o 
   4   2   1    10939.70     9427.70    266.75 o 
   5   2   1      929.28      837.16     12.95 o 
   6   2   1     6149.30     5073.59     53.80 o 
   7   2   1        0.06        1.00      9.35 o 
   8   2   1      420.00      433.38     19.80 o 
   9   2   1      131.11      185.56     18.00 o 
  10   2   1       65.32       52.02      8.39 o 
  11   2   1     1131.64     1300.25     23.46 o 
  12   2   1      110.19      124.56     11.25 o 
  13   2   1       95.84      121.77     11.53 o 
  14   2   1       54.30       59.70      5.95 o 
 -15   3   1      105.98      116.00      8.90 o 
 -14   3   1      373.88      402.66     14.16 o 
 -13   3   1       44.70       62.18      6.56 o 
 -12   3   1      101.10      116.58     10.08 o 
 -11   3   1      965.85     1055.09     29.53 o 
 -10   3   1       37.53       16.32     16.74 o 
  -9   3   1     2796.80     2802.48     38.11 o 
  -8   3   1       51.83      127.63     24.56 o 
  -7   3   1      635.24      575.13     32.86 o 
  -6   3   1     2334.65     1732.75     31.57 o 
  -5   3   1       32.13       10.12      6.30 o 
  -4   3   1     3774.65     3294.79    200.15 o 
  -3   3   1      403.58      419.37     39.23 o 
  -2   3   1     2474.06     2084.32    178.70 o 
  -1   3   1    13681.42    13146.50   2821.89 o 
   0   3   1     2386.76     2045.79    211.70 o 
   1   3   1     1284.63     1250.24    185.98 o 
   2   3   1     3510.84     3477.21    389.85 o 
   3   3   1      320.64      217.82     28.28 o 
   4   3   1      948.14      670.35     31.55 o 
   5   3   1     1149.70     1202.20     35.92 o 
   6   3   1     3095.66     3122.59     23.98 o 
   7   3   1     2189.90     2327.53     22.97 o 
   8   3   1     1537.49     1350.59     28.95 o 
   9   3   1      702.15      760.45     25.70 o 
  10   3   1      259.80      218.86     21.19 o 
  11   3   1      132.39      128.26     10.63 o 
  12   3   1      309.11      330.04     17.73 o 
  13   3   1      600.55      636.48     22.40 o 
  14   3   1      155.27      185.12     13.98 o 
 -15   4   1       76.70       78.87      7.04 o 
 -14   4   1       34.68       35.98      4.99 o 
 -13   4   1     1015.09     1058.65     24.59 o 
 -12   4   1      355.65      428.03     18.11 o 
 -11   4   1      397.35      373.55     16.06 o 
 -10   4   1      457.69      458.17     22.89 o 
  -9   4   1       49.91       56.75      7.45 o 
  -8   4   1     2107.93     1794.09     30.58 o 
  -7   4   1     1362.39     1340.59     18.15 o 
  -6   4   1     7241.89     7018.02    136.54 o 
  -5   4   1     5999.83     4832.69    247.87 o 
  -4   4   1      467.96      368.21     36.72 o 
  -3   4   1      447.31      372.25     53.73 o 
  -2   4   1     1200.29      878.00     38.54 o 
  -1   4   1     3087.43     2354.04    580.21 o 
   0   4   1      127.35      114.30      6.52 o 
   1   4   1     3047.98     2624.06    431.39 o 
   2   4   1      141.04      124.30     18.62 o 
   3   4   1     1908.89     1603.75    154.40 o 
   4   4   1      891.44      893.35     53.96 o 
   5   4   1        7.14       -6.07      8.96 o 
   6   4   1      164.73      121.28      7.23 o 
   7   4   1        0.05       -5.11     10.17 o 
   8   4   1      479.91      342.25     19.99 o 
   9   4   1     2086.36     2199.13     38.41 o 
  10   4   1        5.73      -18.92     18.92 o 
  11   4   1      860.16      929.06     21.89 o 
  12   4   1        0.21      -15.51     15.51 o 
  13   4   1      510.72      588.65     15.69 o 
  14   4   1      298.39      340.28     15.24 o 
 -14   5   1      145.80      162.54     12.73 o 
 -13   5   1       16.86       21.24      6.57 o 
 -12   5   1      713.28      781.29     21.90 o 
 -11   5   1     2304.84     2264.73     29.63 o 
 -10   5   1       12.28       11.90     17.26 o 
  -9   5   1     1953.62     1896.74     34.76 o 
  -8   5   1      247.79      292.22     18.53 o 
  -7   5   1     2855.43     2464.49     24.59 o 
  -6   5   1     4319.70     3604.85    111.68 o 
  -5   5   1      526.40      543.56     19.64 o 
  -4   5   1     7527.90     6125.26    452.54 o 
  -3   5   1      205.85      171.85     11.31 o 
  -2   5   1      983.64      713.09    108.21 o 
  -1   5   1     2664.24     1905.79    744.31 o 
   0   5   1     3247.03     2469.55    355.06 o 
   1   5   1     5187.86     4546.44    675.65 o 
   2   5   1     2762.84     2558.73    363.14 o 
   3   5   1      414.00      457.53     47.62 o 
   4   5   1      218.03      212.37     10.16 o 
   5   5   1      227.19      309.37     11.09 o 
   6   5   1      266.91      440.96     17.45 o 
   7   5   1     2653.98     2817.76     37.77 o 
   8   5   1     1070.70     1039.07     27.95 o 
   9   5   1      954.18     1022.35     30.13 o 
  10   5   1     1042.94     1089.14     22.98 o 
  11   5   1      131.15      120.99     11.42 o 
  12   5   1      281.12      314.41     18.69 o 
  13   5   1      453.94      567.15     15.68 o 
 -14   6   1       22.80       -0.33     11.12 o 
 -13   6   1      307.28      352.23     13.05 o 
 -12   6   1      130.63      140.11     10.93 o 
 -11   6   1      537.44      561.73     18.93 o 
 -10   6   1     1172.60     1225.92     22.78 o 
  -9   6   1        2.63       17.12     11.86 o 
  -8   6   1     2837.45     2582.72     38.59 o 
  -7   6   1     3451.69     3206.72     39.96 o 
  -6   6   1     3475.97     3133.26     27.65 o 
  -5   6   1     6558.10     5576.06    231.23 o 
  -4   6   1      407.27      374.62     13.94 o 
  -3   6   1     4420.83     3613.81    357.26 o 
  -2   6   1     2837.13     1910.49    659.56 o 
  -1   6   1      119.97       40.31     41.33 o 
   0   6   1      337.28      183.47     47.82 o 
   1   6   1     1005.96      911.11     89.55 o 
   2   6   1     1590.73     1497.90    177.46 o 
   3   6   1     1810.39     1481.07    193.49 o 
   4   6   1      885.27      903.30     92.68 o 
   5   6   1     1776.91     1769.56     65.51 o 
   6   6   1     1037.96      953.78     24.80 o 
   7   6   1       56.20       53.86      7.48 o 
   8   6   1      145.75      113.69      9.46 o 
   9   6   1      530.09      590.02     25.91 o 
  10   6   1       39.62       47.11      6.55 o 
  11   6   1      897.94      919.33     23.62 o 
  12   6   1        9.26      -16.41     16.41 o 
  13   6   1       93.69       96.48      8.96 o 
 -13   7   1        0.20       -3.45     10.45 o 
 -12   7   1       44.07       40.58      6.46 o 
 -11   7   1      409.43      397.05     17.27 o 
 -10   7   1      207.87      167.90     14.89 o 
  -9   7   1     1855.11     1932.93     26.53 o 
  -8   7   1      186.89      200.41     19.32 o 
  -7   7   1      162.63      189.89     17.84 o 
  -6   7   1     1041.21      925.22     24.59 o 
  -5   7   1       58.65       59.06      6.33 o 
  -4   7   1     7023.73     5632.12    395.79 o 
  -3   7   1      711.60      654.04    132.54 o 
  -2   7   1      743.25      730.58    340.65 o 
  -1   7   1     4278.10     3222.54   1697.68 o 
   0   7   1      137.19       81.07     31.27 o 
   1   7   1        8.14        7.30      8.57 o 
   2   7   1      281.20      278.85     43.24 o 
   3   7   1      251.12      298.24     28.30 o 
   4   7   1     2197.09     2042.82    148.17 o 
   5   7   1     1178.26     1005.01     25.57 o 
   6   7   1      129.28      123.90     10.56 o 
   7   7   1      358.85      411.80     22.10 o 
   8   7   1       70.29       47.51      8.48 o 
   9   7   1      476.35      473.26     18.35 o 
  10   7   1      591.14      650.20     21.11 o 
  11   7   1       83.00       85.04      8.29 o 
  12   7   1      158.59      170.67     12.74 o 
  13   7   1      292.22      380.01     15.39 o 
 -13   8   1       19.76       29.66      4.92 o 
 -12   8   1        8.60       15.32      4.60 o 
 -11   8   1      126.88      153.77     11.09 o 
 -10   8   1      274.86      218.02     15.91 o 
  -9   8   1       19.77        8.58     12.77 o 
  -8   8   1      263.54      219.60     13.94 o 
  -7   8   1      710.20      711.90     24.97 o 
  -6   8   1       34.35       -1.16     15.91 o 
  -5   8   1      243.04      233.44     17.00 o 
  -4   8   1        2.67       22.70      6.31 o 
  -3   8   1     1182.54     1165.45     25.72 o 
  -2   8   1     3532.00     2543.82   1211.47 o 
  -1   8   1      148.42       90.93     54.03 o 
   0   8   1      498.23      355.54    114.48 o 
   1   8   1       13.34        9.94      9.57 o 
   2   8   1      811.46      616.87     21.43 o 
   3   8   1      404.23      410.30     19.88 o 
   4   8   1      389.66      306.85     20.11 o 
   5   8   1      468.84      367.31     22.31 o 
   6   8   1      696.18      675.75     25.79 o 
   7   8   1        2.80      -11.50     18.25 o 
   8   8   1       11.46        6.96     13.43 o 
   9   8   1       70.21       85.05      7.40 o 
  10   8   1       46.61       56.41      6.85 o 
  11   8   1      355.47      406.57     14.42 o 
  12   8   1       38.07       52.81      5.49 o 
 -12   9   1        9.30       14.26     10.79 o 
 -11   9   1       10.72       11.14      4.56 o 
 -10   9   1       36.75       40.67      6.20 o 
  -9   9   1       31.10       58.90      5.93 o 
  -8   9   1       13.20        8.21     11.89 o 
  -7   9   1       45.23       36.56      5.39 o 
  -6   9   1       12.97       19.03      6.78 o 
  -5   9   1        0.01        8.74     14.81 o 
  -4   9   1      220.75      192.61     17.51 o 
  -3   9   1      268.88      389.59     20.99 o 
  -2   9   1        3.50       16.52     15.27 o 
  -1   9   1      439.82      478.66     20.81 o 
   0   9   1        0.75       -1.55     14.96 o 
   1   9   1      488.33      553.45     21.94 o 
   2   9   1      799.82      669.15     24.43 o 
   3   9   1        2.64       20.21      7.34 o 
   4   9   1      547.00      479.76     22.93 o 
   5   9   1        8.03      -18.19     18.19 o 
   6   9   1       29.61       29.34      6.12 o 
   7   9   1        1.08       -1.03     13.53 o 
   8   9   1        0.74       11.49     14.04 o 
   9   9   1      125.77      124.36     11.28 o 
  10   9   1      100.17      107.73      9.77 o 
  11   9   1        6.72       12.13     11.91 o 
 -11  10   1        0.41        5.93      4.81 o 
 -10  10   1       40.73       50.70      4.71 o 
  -9  10   1      139.39      153.67     15.12 o 
  -8  10   1      103.87      103.71      9.41 o 
  -7  10   1       24.29       15.75      5.49 o 
  -6  10   1        5.53       13.02      5.12 o 
  -5  10   1      105.66      106.93      9.01 o 
  -4  10   1       94.41       67.92      7.85 o 
  -3  10   1       47.23       38.27      7.90 o 
  -2  10   1        0.12      -17.48     17.48 o 
  -1  10   1      118.30      100.29      9.54 o 
   0  10   1      243.00      218.83     20.39 o 
   1  10   1      538.67      554.27     24.33 o 
   2  10   1       62.49       23.88     17.52 o 
   3  10   1      227.36      272.85     21.91 o 
   4  10   1        9.07       23.29      8.39 o 
   5  10   1       12.38        0.86     13.45 o 
   6  10   1        2.58       -9.69     13.78 o 
   7  10   1      197.99      200.78     16.50 o 
   8  10   1      353.47      366.74     18.86 o 
   9  10   1       13.73        8.32      7.98 o 
  10  10   1        0.66       10.20     11.87 o 
 -10  11   1       80.17       89.01      8.08 o 
  -9  11   1      169.78      172.38     11.45 o 
  -8  11   1        0.96        0.86     12.78 o 
  -7  11   1       26.00       14.13     12.79 o 
  -6  11   1        0.52       -8.17     11.93 o 
  -5  11   1       14.54       15.62     12.34 o 
  -4  11   1       97.92      177.30     14.28 o 
  -3  11   1      216.08      293.91     16.35 o 
  -2  11   1      425.61      523.85     17.83 o 
  -1  11   1      265.06      350.97     16.52 o 
   0  11   1      144.21      171.13     14.70 o 
   1  11   1      316.08      424.31     17.31 o 
   2  11   1       18.78       24.41      6.16 o 
   3  11   1      630.73      612.15     19.43 o 
   4  11   1        1.75      -10.05     13.64 o 
   5  11   1       24.98       28.86      6.23 o 
   6  11   1      221.10      192.74     16.67 o 
   7  11   1       20.42       38.86      6.88 o 
   8  11   1       36.68       37.88      5.12 o 
   9  11   1       16.88       16.51      5.37 o 
  -9  12   1        0.16       -7.33     10.42 o 
  -8  12   1      145.98      159.37     11.86 o 
  -7  12   1      208.84      236.58     11.92 o 
  -6  12   1       48.21       45.34      6.35 o 
  -5  12   1       89.76       80.55      7.23 o 
  -4  12   1       12.73       25.32      5.92 o 
  -3  12   1       46.72       42.38      6.65 o 
  -2  12   1       23.36       40.83      6.64 o 
  -1  12   1      198.73      215.87     16.92 o 
   0  12   1       95.75      109.77     10.74 o 
   1  12   1      197.40      239.05     16.95 o 
   2  12   1        0.08       10.72     10.06 o 
   3  12   1        1.07        9.15     14.60 o 
   4  12   1        6.54       16.43     14.17 o 
   5  12   1        8.13       10.54     14.47 o 
   6  12   1       14.52       11.69      4.86 o 
   7  12   1        0.22        5.58     11.31 o 
   8  12   1       20.86       22.93      5.39 o 
  -7  13   1       44.67       41.79      4.98 o 
  -6  13   1      145.25      134.65     12.10 o 
  -5  13   1       17.15       22.29      4.63 o 
  -4  13   1      345.36      413.52     13.45 o 
  -3  13   1        0.91       10.47     14.83 o 
  -2  13   1      456.00      445.95     20.82 o 
  -1  13   1       29.13       12.74     15.59 o 
   0  13   1        0.91       -7.17     15.20 o 
   1  13   1       53.38       56.77      6.85 o 
   2  13   1      262.09      281.72     18.08 o 
   3  13   1       52.23       43.14      6.98 o 
   4  13   1        0.44        7.36     10.79 o 
   5  13   1       18.57       19.38      5.00 o 
   6  13   1        3.70       18.53      5.12 o 
  -4  14   1        4.56        4.52      6.35 o 
  -3  14   1        3.33      -10.76     10.99 o 
  -2  14   1      126.96       73.96      7.21 o 
  -1  14   1       61.11       42.59      5.26 o 
   0  14   1      440.15      286.70     13.93 o 
   1  14   1       10.09        9.00      5.03 o 
   2  14   1        6.44       -1.45     11.03 o 
   3  14   1        4.43       -1.48     11.20 o 
   4  14   1       67.39       74.79      6.96 o 
 -15   0   2      505.83      577.00     15.90 o 
 -14   0   2      325.23      347.79     19.19 o 
 -13   0   2     1846.62     2014.19     29.89 o 
 -12   0   2        2.01      -12.87     12.87 o 
 -11   0   2      256.01      232.36     20.93 o 
 -10   0   2     2072.18     1767.11     33.22 o 
  -9   0   2     3572.59     3680.98     44.39 o 
  -8   0   2     1697.35     1575.55     47.54 o 
  -7   0   2        5.77       -2.41      8.04 o 
  -6   0   2     2702.35     2636.67     19.19 o 
  -5   0   2     9065.55     8398.72    103.30 o 
  -4   0   2     7098.08     7005.79     55.53 o 
  -3   0   2    11202.27    12280.94     40.46 o 
  -2   0   2   114205.13   124890.96    384.27 o 
  -1   0   2       81.00       58.79      4.48 o 
   0   0   2    14175.91    13891.64     35.01 o 
   1   0   2    11860.50    11960.58     36.60 o 
   2   0   2     5743.04     5447.48     46.85 o 
   3   0   2    17183.85    15438.25     73.94 o 
   4   0   2    17876.23    15554.04     49.81 o 
   5   0   2     4340.16     3353.53     22.27 o 
   6   0   2      416.12      512.89     12.08 o 
   7   0   2      747.24      568.77     13.63 o 
   8   0   2      372.91      435.59     20.60 o 
   9   0   2     3145.48     3085.37     41.37 o 
  10   0   2       41.12       30.92      7.96 o 
  11   0   2      439.86      453.46     17.11 o 
  12   0   2       10.96      -14.35     14.35 o 
  13   0   2      232.65      261.36     18.15 o 
  14   0   2       36.84       46.34      5.07 o 
 -15   1   2      254.37      266.73     14.00 o 
 -14   1   2      356.06      381.74     19.29 o 
 -13   1   2        1.08       -0.97     13.76 o 
 -12   1   2      227.44      274.86     16.06 o 
 -11   1   2     2165.37     2315.89     38.88 o 
 -10   1   2      791.38      855.04     25.40 o 
  -9   1   2     2047.45     1972.81     57.29 o 
  -8   1   2      122.96      137.26      8.02 o 
  -7   1   2      158.02      194.99      9.53 o 
  -6   1   2      139.07      103.44      5.52 o 
  -5   1   2      150.00      190.19      9.56 o 
  -4   1   2     1991.20     2207.37     51.70 o 
  -3   1   2      540.03      541.65     13.69 o 
  -2   1   2     2525.97     2765.25     17.62 o 
  -1   1   2     1789.58     1727.19     12.91 o 
   0   1   2    30795.18    36830.89    172.77 o 
   1   1   2    12896.00    13507.03     40.63 o 
   2   1   2    14453.13    14241.04    515.80 o 
   3   1   2     6659.30     6583.67    172.65 o 
   4   1   2     3176.98     3572.11     69.74 o 
   5   1   2    11451.59     9991.35     47.45 o 
   6   1   2        2.56       -8.83      8.83 o 
   7   1   2     9931.35     8490.13     76.52 o 
   8   1   2      247.30      184.22     12.77 o 
   9   1   2      269.61      212.22     20.05 o 
  10   1   2       86.83       97.46      8.67 o 
  11   1   2      160.93      127.35     10.27 o 
  12   1   2      269.98      293.48     16.81 o 
  13   1   2       19.92       14.17     10.52 o 
  14   1   2      275.96      354.85     14.02 o 
 -15   2   2      462.76      505.97     15.06 o 
 -14   2   2       24.36       22.65      6.71 o 
 -13   2   2      749.56      794.30     21.52 o 
 -12   2   2       59.65       60.58      5.93 o 
 -11   2   2       34.57       32.61      7.74 o 
 -10   2   2       93.00       96.78      8.71 o 
  -9   2   2      342.65      380.34     18.06 o 
  -8   2   2     1585.79     1480.12     30.89 o 
  -7   2   2     1263.90      987.16     26.71 o 
  -6   2   2      847.56      774.64     13.00 o 
  -5   2   2      163.05      145.25      7.56 o 
  -4   2   2     2030.65     1682.29     66.27 o 
  -3   2   2        1.08        1.89      5.47 o 
  -2   2   2    31585.47    37289.36    257.29 o 
  -1   2   2      699.28      788.55     11.32 o 
   0   2   2        7.97       20.92      3.00 o 
   1   2   2      240.56      249.46     23.14 o 
   2   2   2     6298.44     5878.95    337.75 o 
   3   2   2    11591.82     9575.71    443.65 o 
   4   2   2      381.48      325.09     10.19 o 
   5   2   2     5963.86     5316.96    167.61 o 
   6   2   2     2865.15     2727.44     23.04 o 
   7   2   2     2518.48     2316.24     23.21 o 
   8   2   2      485.16      454.55     21.06 o 
   9   2   2      767.65      743.86     25.44 o 
  10   2   2      744.57      730.29     27.68 o 
  11   2   2      887.16      862.16     21.91 o 
  12   2   2       22.96       29.76      6.51 o 
  13   2   2       81.68       72.00      7.34 o 
  14   2   2      147.06      179.34     13.23 o 
 -15   3   2       49.53       62.31      5.86 o 
 -14   3   2      339.00      372.29     19.89 o 
 -13   3   2      179.26      198.45     15.60 o 
 -12   3   2       13.97       30.54      5.73 o 
 -11   3   2        5.48        0.26     16.95 o 
 -10   3   2     1402.42     1437.78     30.27 o 
  -9   3   2      788.09      686.91     22.48 o 
  -8   3   2      136.65      134.50      9.03 o 
  -7   3   2      156.70      204.17     10.36 o 
  -6   3   2     1095.13     1023.09     43.55 o 
  -5   3   2      132.93      150.00      8.30 o 
  -4   3   2        3.12       -4.99      6.27 o 
  -3   3   2     2556.00     2357.00     82.03 o 
  -2   3   2      774.74     1221.14     11.28 o 
  -1   3   2     9073.98     9398.77    357.12 o 
   0   3   2    27491.71    30279.19   1833.35 o 
   1   3   2     9871.60     9802.62    841.33 o 
   2   3   2       29.27       45.49     19.71 o 
   3   3   2     1085.69     1108.31     78.61 o 
   4   3   2     2212.60     2310.10     90.32 o 
   5   3   2     6487.45     5089.66    147.85 o 
   6   3   2       93.25       66.24      4.91 o 
   7   3   2     4637.97     4494.77     57.56 o 
   8   3   2      834.12      754.31     24.90 o 
   9   3   2      456.89      412.35     22.77 o 
  10   3   2       14.34       15.82     18.80 o 
  11   3   2       30.63       42.11      6.38 o 
  12   3   2      485.57      554.44     20.68 o 
  13   3   2      257.30      297.08     13.59 o 
  14   3   2        0.79        8.79     12.01 o 
 -15   4   2       36.22       38.20      5.04 o 
 -14   4   2        1.41        1.29     10.47 o 
 -13   4   2       56.47       62.43      6.49 o 
 -12   4   2       54.40       44.94      6.00 o 
 -11   4   2       29.10       10.62     12.46 o 
 -10   4   2      280.16      316.92     20.08 o 
  -9   4   2      569.33      588.59     22.09 o 
  -8   4   2     1338.07     1313.16     26.57 o 
  -7   4   2      922.99      674.08     20.77 o 
  -6   4   2      222.87      255.26     24.42 o 
  -5   4   2      233.21      222.21     12.78 o 
  -4   4   2       99.03       64.48      4.29 o 
  -3   4   2      514.19      343.96     14.27 o 
  -2   4   2       83.78       62.39     11.67 o 
  -1   4   2     1652.05     1716.85    155.60 o 
   0   4   2       53.69       47.75      6.35 o 
   1   4   2      986.28      930.24     95.65 o 
   2   4   2      514.62      487.64     59.26 o 
   3   4   2     4346.60     3516.11    327.87 o 
   4   4   2     3298.73     2589.07    195.02 o 
   5   4   2      962.53     1050.15     30.59 o 
   6   4   2        3.21       -0.83      9.74 o 
   7   4   2     2620.86     2565.37     36.08 o 
   8   4   2        0.96       13.76     16.41 o 
   9   4   2       27.41       11.86      9.22 o 
  10   4   2      407.57      453.22     17.18 o 
  11   4   2      406.32      407.27     18.87 o 
  12   4   2      129.05      157.57     12.01 o 
  13   4   2        0.58       16.32     12.09 o 
 -14   5   2        0.68      -10.50     10.50 o 
 -13   5   2        0.00       11.59     13.66 o 
 -12   5   2       77.00       83.16      7.32 o 
 -11   5   2      225.81      238.08     15.03 o 
 -10   5   2      207.49      191.99     13.98 o 
  -9   5   2      163.24      128.81     12.78 o 
  -8   5   2       32.38       26.64      6.54 o 
  -7   5   2       51.52       45.42      9.37 o 
  -6   5   2      993.53     1059.10     54.74 o 
  -5   5   2        7.91        1.88      8.53 o 
  -4   5   2      271.38      229.84     10.94 o 
  -3   5   2      137.65      105.73      7.72 o 
  -2   5   2      196.64       82.30     18.36 o 
  -1   5   2       68.33       26.85      6.30 o 
   0   5   2      668.97      657.64     42.10 o 
   1   5   2     2394.04     2513.61    332.22 o 
   2   5   2       45.49       54.04      3.48 o 
   3   5   2      625.95      586.81     66.94 o 
   4   5   2      263.77      213.81     38.53 o 
   5   5   2       29.05       11.05      9.10 o 
   6   5   2      162.34      145.83     11.68 o 
   7   5   2        2.64        7.14     15.66 o 
   8   5   2       66.19       48.80      7.81 o 
   9   5   2       99.42       68.44      8.41 o 
  10   5   2       50.36       74.41      7.32 o 
  11   5   2       28.11       15.08     14.73 o 
  12   5   2        0.46       22.73     15.68 o 
  13   5   2        3.10       -6.79     11.99 o 
 -14   6   2        0.44       -9.19     10.90 o 
 -13   6   2      109.71      123.83     10.99 o 
 -12   6   2       27.83        5.44     14.06 o 
 -11   6   2        0.20        1.81     12.59 o 
 -10   6   2      196.34      142.91     13.94 o 
  -9   6   2        4.35       14.01     11.35 o 
  -8   6   2     1115.48     1118.76     27.41 o 
  -7   6   2       33.41       41.48      6.53 o 
  -6   6   2      351.94      337.13     13.53 o 
  -5   6   2     3290.39     2643.12    172.78 o 
  -4   6   2      145.30      104.43      6.02 o 
  -3   6   2       22.90      -13.57     15.85 o 
  -2   6   2      517.26      406.15    165.81 o 
  -1   6   2      530.39      366.31     95.46 o 
   0   6   2      455.83      406.60     10.57 o 
   1   6   2      932.43      782.50     98.91 o 
   2   6   2      136.68      144.03     37.88 o 
   3   6   2       15.42       28.34      8.71 o 
   4   6   2      117.45      155.01     10.31 o 
   5   6   2     2135.04     2113.71     32.47 o 
   6   6   2      344.74      252.76     19.30 o 
   7   6   2        4.12        7.33     16.35 o 
   8   6   2        0.04       15.54     17.17 o 
   9   6   2       25.79       22.59      6.02 o 
  10   6   2      140.08      142.87     11.21 o 
  11   6   2      110.13      124.46     11.57 o 
  12   6   2       39.63       50.97      5.18 o 
  13   6   2        2.07        6.69     11.95 o 
 -14   7   2       50.99       54.68      5.31 o 
 -13   7   2       27.09       13.62     10.98 o 
 -12   7   2      101.08      113.19      8.82 o 
 -11   7   2       77.58       66.70      6.26 o 
 -10   7   2       13.38       11.59      5.65 o 
  -9   7   2        8.55       19.43     17.18 o 
  -8   7   2      148.27      112.83     10.38 o 
  -7   7   2        5.12       10.47     14.92 o 
  -6   7   2      632.82      512.48     20.55 o 
  -5   7   2      366.18      318.24     17.86 o 
  -4   7   2      727.11      528.28     13.81 o 
  -3   7   2      374.13      316.07     67.20 o 
  -2   7   2        1.22        5.44      8.97 o 
  -1   7   2      658.52      452.55    107.74 o 
   0   7   2     1199.72      848.06     49.62 o 
   1   7   2       17.88       13.41      9.01 o 
   2   7   2       15.45       20.12     10.02 o 
   3   7   2      137.34      197.63     46.11 o 
   4   7   2       54.57       17.66      6.54 o 
   5   7   2     1941.03     1828.62     32.81 o 
   6   7   2        1.11       14.17      7.36 o 
   7   7   2      690.76      671.52     26.17 o 
   8   7   2        3.95        4.47     12.72 o 
   9   7   2       16.45       19.16     14.59 o 
  10   7   2       22.57       12.76     14.68 o 
  11   7   2        1.39       -8.74     15.41 o 
  12   7   2       36.08       42.31      5.33 o 
 -13   8   2      409.97      434.92     15.04 o 
 -12   8   2        0.33      -10.56     10.56 o 
 -11   8   2      180.29      186.05     16.08 o 
 -10   8   2       56.81       64.19      6.12 o 
  -9   8   2        0.56      -12.31     12.31 o 
  -8   8   2      567.29      519.97     23.99 o 
  -7   8   2       49.76       52.32      7.27 o 
  -6   8   2      376.69      307.84     19.01 o 
  -5   8   2        2.86      -14.34     14.34 o 
  -4   8   2     3306.31     2667.38     36.24 o 
  -3   8   2     1019.42      714.41     21.33 o 
  -2   8   2      756.95      726.49     22.22 o 
  -1   8   2      349.55      224.89     91.57 o 
   0   8   2        5.11       -3.46      9.42 o 
   1   8   2      816.29      626.59     20.67 o 
   2   8   2     2261.43     2038.82     33.07 o 
   3   8   2      820.79      687.18     23.16 o 
   4   8   2     2477.22     2166.53     35.90 o 
   5   8   2      697.08      741.14     26.56 o 
   6   8   2      560.65      496.75     25.13 o 
   7   8   2       14.62        6.81     13.30 o 
   8   8   2      248.70      310.34     16.22 o 
   9   8   2      592.53      641.52     20.53 o 
  10   8   2       92.91      100.49      8.51 o 
  11   8   2      369.20      413.48     14.99 o 
  12   8   2       45.36       74.06      6.38 o 
 -12   9   2      257.94      259.56     13.34 o 
 -11   9   2      684.96      754.86     16.43 o 
 -10   9   2       17.05       15.56     14.33 o 
  -9   9   2        1.47       16.60     11.78 o 
  -8   9   2      436.93      385.41     16.20 o 
  -7   9   2        1.61       14.30     11.27 o 
  -6   9   2      296.91      256.03     20.08 o 
  -5   9   2      428.17      310.56     19.82 o 
  -4   9   2     1129.21     1104.97     27.28 o 
  -3   9   2      496.17      493.23     20.74 o 
  -2   9   2      906.99      950.95     25.93 o 
  -1   9   2      203.57      220.41     16.92 o 
   0   9   2     2463.69     2204.39     35.13 o 
   1   9   2      166.51      184.78     18.44 o 
   2   9   2     3562.65     2924.76     42.06 o 
   3   9   2      193.89      144.03     13.19 o 
   4   9   2       11.61       13.31     17.47 o 
   5   9   2     1119.40     1022.60     30.42 o 
   6   9   2        3.87       10.45      7.79 o 
   7   9   2     1190.30     1095.94     23.70 o 
   8   9   2      110.26      133.52     11.32 o 
   9   9   2      209.64      201.00     17.47 o 
  10   9   2      336.21      327.90     14.63 o 
  11   9   2       59.08       76.98      7.47 o 
 -11  10   2      234.88      257.00     13.23 o 
 -10  10   2      112.65      113.30     10.97 o 
  -9  10   2       50.95       55.34      6.00 o 
  -8  10   2      165.78      161.21     14.29 o 
  -7  10   2       30.82       23.87      5.39 o 
  -6  10   2      295.16      256.70     14.65 o 
  -5  10   2       10.30      -10.86     11.16 o 
  -4  10   2      384.22      424.12     21.08 o 
  -3  10   2      194.19      263.40     19.77 o 
  -2  10   2      479.52      583.20     24.50 o 
  -1  10   2       54.45       32.50      7.48 o 
   0  10   2       73.63       55.46      7.85 o 
   1  10   2      739.62      633.47     25.01 o 
   2  10   2      510.33      541.96     24.76 o 
   3  10   2     1415.74     1282.41     32.67 o 
   4  10   2      972.93      940.49     21.35 o 
   5  10   2      339.33      281.81     16.56 o 
   6  10   2      307.93      351.42     18.22 o 
   7  10   2        2.01       -3.83     14.60 o 
   8  10   2      370.32      413.01     20.29 o 
   9  10   2      792.63      838.06     17.68 o 
  10  10   2       67.74       66.13      6.46 o 
 -10  11   2       92.14      103.54      8.06 o 
  -9  11   2      169.23      136.74     11.14 o 
  -8  11   2       31.48       29.42      6.11 o 
  -7  11   2        2.16        6.52      5.55 o 
  -6  11   2       99.60      110.00      9.49 o 
  -5  11   2       26.89       30.66      5.42 o 
  -4  11   2      529.00      587.45     17.77 o 
  -3  11   2       19.15        6.35     13.02 o 
  -2  11   2       24.86       17.27      5.76 o 
  -1  11   2        6.57        1.94     12.30 o 
   0  11   2     1028.70     1024.42     21.79 o 
   1  11   2      240.48      298.71     16.16 o 
   2  11   2     1386.69     1263.54     23.91 o 
   3  11   2       12.84       20.97      6.12 o 
   4  11   2      114.48      101.41      8.94 o 
   5  11   2      421.25      433.44     18.28 o 
   6  11   2       32.53       17.85     14.99 o 
   7  11   2      619.67      643.55     21.44 o 
   8  11   2       81.99       84.51      7.26 o 
   9  11   2      120.79      147.69     13.44 o 
  -9  12   2       11.76       13.09     10.92 o 
  -8  12   2      158.38      178.69     11.81 o 
  -7  12   2      264.83      222.90     11.87 o 
  -6  12   2        5.30       10.25     12.87 o 
  -5  12   2       17.80        4.31     13.23 o 
  -4  12   2        1.04      -13.32     13.32 o 
  -3  12   2      150.98      168.96     16.48 o 
  -2  12   2      456.42      578.62     20.16 o 
  -1  12   2       34.98       25.63      6.29 o 
   0  12   2       96.83       68.03      6.52 o 
   1  12   2      354.40      365.79     18.05 o 
   2  12   2       28.23       34.14      6.44 o 
   3  12   2      326.11      336.67     17.89 o 
   4  12   2      170.82      171.81     16.27 o 
   5  12   2       57.88       45.36      7.02 o 
   6  12   2      342.86      352.21     14.00 o 
   7  12   2       61.77       73.23      6.98 o 
  -7  13   2       22.53       15.42     11.01 o 
  -6  13   2      139.95      135.11     11.64 o 
  -5  13   2       66.73       70.68      6.23 o 
  -4  13   2       26.30       33.68      4.69 o 
  -3  13   2      117.94      139.80     11.96 o 
  -2  13   2        1.32       -8.65     15.24 o 
  -1  13   2      189.81      238.89     17.69 o 
   0  13   2      185.57      226.20     17.44 o 
   1  13   2      104.94      124.25     11.64 o 
   2  13   2      155.12      142.44     11.47 o 
   3  13   2       28.47        4.92     10.96 o 
   4  13   2       18.72       16.82      4.91 o 
   5  13   2      313.85      339.93     14.52 o 
   6  13   2        9.66        9.15     11.84 o 
  -5  14   2       84.94       86.91      8.20 o 
  -4  14   2       34.00       42.78      5.15 o 
  -3  14   2        5.78       17.22     11.55 o 
  -2  14   2       55.66       34.90      5.34 o 
  -1  14   2       15.94       10.03     11.83 o 
   0  14   2      106.66       84.71      7.22 o 
   1  14   2      100.92       99.82      8.48 o 
   2  14   2       13.00       -0.73     11.20 o 
   3  14   2       32.40       40.06      5.16 o 
 -16   1   3        9.85        8.85     12.57 o 
 -15   1   3      127.40      138.82     12.50 o 
 -14   1   3       48.30       65.30      6.89 o 
 -13   1   3      199.65      224.05     15.58 o 
 -12   1   3       90.83       91.04      9.05 o 
 -11   1   3      272.55      318.32     21.21 o 
 -10   1   3       68.60       67.32      7.68 o 
  -9   1   3      285.21      298.85     12.10 o 
  -8   1   3      104.11       95.43      6.11 o 
  -7   1   3      286.94      257.02     10.02 o 
  -6   1   3       66.11       66.81     16.35 o 
  -5   1   3     4371.50     3914.07     22.57 o 
  -4   1   3      899.20     1114.17     23.66 o 
  -3   1   3     8193.78     8831.40     51.54 o 
  -2   1   3      196.55      264.48      9.05 o 
  -1   1   3     6485.31     8003.63     31.45 o 
   0   1   3    14092.60    15693.80     46.33 o 
   1   1   3      129.10      135.97      6.69 o 
   2   1   3      119.05      123.81     13.92 o 
   3   1   3       26.08       22.09      5.83 o 
   4   1   3       12.95        4.15      7.43 o 
   5   1   3       17.08       13.80      8.53 o 
   6   1   3       25.97       22.20      4.41 o 
   7   1   3      191.52      147.26     18.72 o 
   8   1   3       81.77       74.92      7.47 o 
   9   1   3      544.02      564.12     24.22 o 
  10   1   3       94.23      103.64      9.96 o 
  11   1   3        8.27       10.93     14.45 o 
  12   1   3       40.97       48.40      6.74 o 
  13   1   3       20.82        9.56     11.27 o 
 -15   2   3      111.02      112.02      8.64 o 
 -14   2   3       60.37       54.19      6.85 o 
 -13   2   3      425.13      445.15     18.03 o 
 -12   2   3      247.64      252.03     15.55 o 
 -11   2   3      980.61      910.00     28.13 o 
 -10   2   3        7.82        9.03     15.82 o 
  -9   2   3      834.12      854.26     23.25 o 
  -8   2   3     1047.47      970.62     15.87 o 
  -7   2   3     6949.26     6449.98    121.20 o 
  -6   2   3     3228.51     3543.57     44.73 o 
  -5   2   3     1059.88     1026.53     13.27 o 
  -4   2   3       45.15       68.35      4.07 o 
  -3   2   3      550.37      355.72      7.81 o 
  -2   2   3     8983.26     9525.74    124.21 o 
  -1   2   3       10.64       30.66      3.02 o 
   0   2   3      758.14      889.30      9.62 o 
   1   2   3     1408.72     1510.83     32.27 o 
   2   2   3     1256.04     1012.43     80.53 o 
   3   2   3      789.84      982.71     14.51 o 
   4   2   3     3413.95     3319.85     44.63 o 
   5   2   3     4725.02     3925.94     97.37 o 
   6   2   3     1416.40     1594.44     19.31 o 
   7   2   3      126.06      116.50      9.72 o 
   8   2   3       83.75      104.17     10.05 o 
   9   2   3      122.15      144.80     11.38 o 
  10   2   3       94.00      123.70     10.18 o 
  11   2   3        0.52        8.10     14.05 o 
  12   2   3       11.18      -13.00     14.98 o 
  13   2   3       11.03       15.28      4.99 o 
 -15   3   3        1.97        5.54     10.79 o 
 -14   3   3        4.58        1.40     14.42 o 
 -13   3   3       57.17       64.30      6.10 o 
 -12   3   3       15.50       13.57     12.45 o 
 -11   3   3      488.49      528.82     23.60 o 
 -10   3   3       55.67       15.22     16.45 o 
  -9   3   3       23.35       27.05      6.59 o 
  -8   3   3     1920.37     1720.11     84.39 o 
  -7   3   3     3000.93     2882.42     81.81 o 
  -6   3   3     2494.23     2144.39     49.01 o 
  -5   3   3     4535.51     3910.84     87.00 o 
  -4   3   3     1018.19      777.24     18.91 o 
  -3   3   3     1585.75     2114.59     15.38 o 
  -2   3   3     1534.47     1551.73     13.37 o 
  -1   3   3    22461.26    26706.18    193.50 o 
   0   3   3    16969.47    17827.62    364.53 o 
   1   3   3     5758.46     5354.38    190.90 o 
   2   3   3     7143.60     7522.39    359.16 o 
   3   3   3      145.57      180.17      8.83 o 
   4   3   3      103.17       86.11      8.03 o 
   5   3   3     3931.46     3873.32     90.60 o 
   6   3   3      761.72      684.54     34.90 o 
   7   3   3     2199.67     2214.87     34.13 o 
   8   3   3       77.70      123.51     10.54 o 
   9   3   3       10.37       -9.24     17.77 o 
  10   3   3       42.89       33.47      6.10 o 
  11   3   3      336.16      384.41     17.80 o 
  12   3   3       22.84       18.73     15.38 o 
  13   3   3      106.10      117.87      8.92 o 
 -15   4   3      122.33      153.50     12.09 o 
 -14   4   3        0.46      -13.92     13.92 o 
 -13   4   3      140.31      123.73     10.29 o 
 -12   4   3        7.02        6.46     12.33 o 
 -11   4   3       63.70       34.04      7.68 o 
 -10   4   3      547.32      537.36     23.04 o 
  -9   4   3     5796.69     5241.07     50.93 o 
  -8   4   3      119.34      129.91      7.99 o 
  -7   4   3     1219.53     1118.28     60.83 o 
  -6   4   3       17.23       11.23      8.70 o 
  -5   4   3      163.88      217.30      9.30 o 
  -4   4   3    10508.14     9475.45    167.78 o 
  -3   4   3      655.84      611.31     10.92 o 
  -2   4   3    12214.36    12895.76    280.28 o 
  -1   4   3     1187.05     1444.37     22.11 o 
   0   4   3     3329.02     3737.92     89.27 o 
   1   4   3     6107.97     6446.62    352.18 o 
   2   4   3      602.71      841.47     52.89 o 
   3   4   3    11999.61    11091.64    765.11 o 
   4   4   3     1883.26     1633.33    109.05 o 
   5   4   3      671.85      721.29     27.63 o 
   6   4   3        8.59       -8.21      9.98 o 
   7   4   3       49.39       59.06      7.60 o 
   8   4   3     1293.50     1158.15     29.48 o 
   9   4   3     1214.82     1411.16     33.45 o 
  10   4   3        1.57        9.39     13.49 o 
  11   4   3       10.89       12.15     14.19 o 
  12   4   3      263.11      289.52     19.13 o 
  13   4   3      220.46      254.05     13.68 o 
 -15   5   3       29.50       27.34      5.05 o 
 -14   5   3       37.17       36.80      4.57 o 
 -13   5   3       52.36       31.85      6.29 o 
 -12   5   3       96.95       97.60      7.94 o 
 -11   5   3      580.66      477.28     16.88 o 
 -10   5   3      190.55      231.47     18.83 o 
  -9   5   3       10.55       12.28      9.05 o 
  -8   5   3     2015.87     1698.12     30.84 o 
  -7   5   3     1164.97      995.34     25.87 o 
  -6   5   3     9337.32     8140.49    415.44 o 
  -5   5   3        4.22        8.12      8.62 o 
  -4   5   3     6860.20     6446.03     32.03 o 
  -3   5   3     8538.33     9025.60   1096.23 o 
  -2   5   3     5725.41     4652.34    790.60 o 
  -1   5   3     2994.75     2786.15    166.72 o 
   0   5   3     4783.04     4651.14    197.11 o 
   1   5   3     2800.61     2319.01    197.84 o 
   2   5   3     7073.16     7129.94    637.89 o 
   3   5   3      150.91      138.60     13.43 o 
   4   5   3       40.58       62.20      4.43 o 
   5   5   3     1070.64     1072.58     53.01 o 
   6   5   3       15.60       13.02      6.92 o 
   7   5   3      849.03     1019.32     27.26 o 
   8   5   3       10.05       17.87     17.48 o 
   9   5   3        9.88        6.64     13.25 o 
  10   5   3       69.26       66.22      6.54 o 
  11   5   3      766.11      926.57     23.63 o 
  12   5   3        0.88       -6.77     11.55 o 
  13   5   3       68.11       72.81      7.15 o 
 -14   6   3       25.60       13.89     10.74 o 
 -13   6   3       34.21       23.85      6.35 o 
 -12   6   3      162.32      211.02     15.29 o 
 -11   6   3       17.95       10.93     11.93 o 
 -10   6   3      690.22      612.68     25.22 o 
  -9   6   3     1514.76     1379.18     31.70 o 
  -8   6   3      397.72      348.97     19.76 o 
  -7   6   3     1988.30     1733.43     30.63 o 
  -6   6   3      790.60      874.86     42.80 o 
  -5   6   3      546.45      610.96     14.21 o 
  -4   6   3    12656.92    10150.09   1382.72 o 
  -3   6   3        3.00       -4.66     14.42 o 
  -2   6   3     3772.74     3056.32    906.93 o 
  -1   6   3      167.71      196.24     19.34 o 
   0   6   3     3070.00     3128.17    182.47 o 
   1   6   3     3903.79     3942.35    375.96 o 
   2   6   3     1259.12     1359.15    125.58 o 
   3   6   3     2076.95     1839.66    166.98 o 
   4   6   3       16.68       26.00      6.20 o 
   5   6   3      326.12      347.02     18.46 o 
   6   6   3       24.67       46.44      7.34 o 
   7   6   3       11.90       21.58     16.65 o 
   8   6   3       92.11      100.68      9.93 o 
   9   6   3      692.73      764.69     20.68 o 
  10   6   3       24.91       36.75      6.53 o 
  11   6   3        4.79       -2.47     15.53 o 
  12   6   3       63.40       56.32      5.33 o 
 -14   7   3       39.83       41.75      5.18 o 
 -13   7   3      394.01      419.02     14.28 o 
 -12   7   3       28.84       21.65     14.67 o 
 -11   7   3      521.28      549.39     18.71 o 
 -10   7   3        0.85      -12.27     12.27 o 
  -9   7   3      104.36      114.80     10.80 o 
  -8   7   3       84.52      110.45     10.29 o 
  -7   7   3     1117.16      929.64     25.69 o 
  -6   7   3     6159.68     5619.43     51.93 o 
  -5   7   3     5089.13     4608.53     45.24 o 
  -4   7   3     1070.88      944.75    110.91 o 
  -3   7   3     1983.42     1853.40    557.29 o 
  -2   7   3      119.74       58.47     25.87 o 
  -1   7   3     3167.08     2356.32    426.76 o 
   0   7   3     4301.37     3919.04     28.45 o 
   1   7   3        0.83       -6.98      9.28 o 
   2   7   3     1100.87     1003.82    119.27 o 
   3   7   3       23.90       17.65     14.23 o 
   4   7   3        1.13       10.97     14.77 o 
   5   7   3      261.23      233.21     19.23 o 
   6   7   3       42.01       42.14      7.83 o 
   7   7   3      695.34      623.15     26.17 o 
   8   7   3      482.49      528.42     18.36 o 
   9   7   3      231.44      307.04     16.98 o 
  10   7   3        8.18      -15.52     15.52 o 
  11   7   3       41.10       47.10      5.14 o 
  12   7   3       91.75       97.85      9.09 o 
 -13   8   3       88.98      101.43      8.30 o 
 -12   8   3      337.52      362.63     13.55 o 
 -11   8   3      223.98      239.45     16.16 o 
 -10   8   3       13.16       -1.32     12.67 o 
  -9   8   3       53.43       58.38      5.72 o 
  -8   8   3      513.62      480.14     23.61 o 
  -7   8   3     1903.62     1705.31     34.36 o 
  -6   8   3      255.31      249.92     18.66 o 
  -5   8   3      122.99      135.87     11.53 o 
  -4   8   3     1674.46     1541.57     29.04 o 
  -3   8   3       37.50       30.39      6.18 o 
  -2   8   3      854.61     1025.28     24.08 o 
  -1   8   3        2.15       13.79     12.70 o 
   0   8   3      979.34      894.16     23.55 o 
   1   8   3     1997.41     1769.41     30.93 o 
   2   8   3      827.35      743.17     23.13 o 
   3   8   3      351.14      268.52     18.54 o 
   4   8   3      227.06      283.78     20.15 o 
   5   8   3      630.57      562.17     25.20 o 
   6   8   3      343.59      365.25     22.92 o 
   7   8   3      147.27      116.71     10.40 o 
   8   8   3       17.45       14.91     14.38 o 
   9   8   3      193.86      198.36     17.42 o 
  10   8   3        1.52        9.05      5.01 o 
  11   8   3       30.61       27.04      5.49 o 
 -12   9   3        0.45        6.70      7.85 o 
 -11   9   3      112.70      117.29     11.36 o 
 -10   9   3       81.42       74.48      7.04 o 
  -9   9   3      134.35      153.73     10.01 o 
  -8   9   3        0.59       -0.12     12.56 o 
  -7   9   3       45.81       49.98      5.53 o 
  -6   9   3      138.50      144.28     13.00 o 
  -5   9   3      272.38      230.71     18.76 o 
  -4   9   3       16.73       29.86      6.72 o 
  -3   9   3      116.19      100.94      9.74 o 
  -2   9   3        9.29        9.44     15.63 o 
  -1   9   3      293.13      272.81     18.62 o 
   0   9   3       68.40       64.67      7.14 o 
   1   9   3        0.60        4.66     15.77 o 
   2   9   3      793.44      602.81     24.15 o 
   3   9   3        1.15       12.14     17.31 o 
   4   9   3      394.59      417.65     23.67 o 
   5   9   3       94.50       72.61      6.99 o 
   6   9   3      193.29      239.66     15.79 o 
   7   9   3       26.50       24.83      6.40 o 
   8   9   3      180.48      190.63     16.91 o 
   9   9   3        0.01       12.18     11.37 o 
  10   9   3      102.31       93.29      9.26 o 
 -11  10   3        7.82        9.80     10.68 o 
 -10  10   3        1.00       -0.25     13.47 o 
  -9  10   3        1.79       10.72     12.94 o 
  -8  10   3       19.89       21.18      5.73 o 
  -7  10   3        3.66        8.21     11.55 o 
  -6  10   3      356.68      346.56     15.57 o 
  -5  10   3       72.09       51.36      5.23 o 
  -4  10   3        3.98       10.88     15.30 o 
  -3  10   3        3.23       24.44      7.07 o 
  -2  10   3        9.10       12.81     16.47 o 
  -1  10   3        1.85        5.10     16.41 o 
   0  10   3        2.39      -14.37     17.19 o 
   1  10   3       18.31       -7.23     17.74 o 
   2  10   3      128.83      117.25     11.60 o 
   3  10   3       72.29       62.81      6.08 o 
   4  10   3      431.18      431.15     17.43 o 
   5  10   3      152.45      122.09     10.95 o 
   6  10   3       13.45        9.54     14.29 o 
   7  10   3       22.84       19.61      6.74 o 
   8  10   3       22.22       38.62      5.11 o 
   9  10   3       16.32       20.03      5.49 o 
 -10  11   3        6.31       12.75     10.23 o 
  -9  11   3       48.54       47.43      4.52 o 
  -8  11   3        6.33      -13.12     13.12 o 
  -7  11   3       37.15       27.12      5.69 o 
  -6  11   3      221.62      187.93     14.65 o 
  -5  11   3       40.70       36.22      5.54 o 
  -4  11   3       60.66       46.70      5.37 o 
  -3  11   3       24.33        5.99     12.81 o 
  -2  11   3        1.55       -8.34     12.10 o 
  -1  11   3      106.93       74.31      6.58 o 
   0  11   3      789.20      766.43     19.76 o 
   1  11   3       98.84       63.37      6.17 o 
   2  11   3        3.17        1.33     13.10 o 
   3  11   3      257.45      252.63     16.14 o 
   4  11   3        1.19        7.70     14.21 o 
   5  11   3       23.59       35.46      6.53 o 
   6  11   3       79.05       92.57      7.90 o 
   7  11   3       16.94       10.72     11.63 o 
   8  11   3       15.42       22.19      5.37 o 
  -9  12   3      191.52      211.60     12.35 o 
  -8  12   3        5.12        8.47      9.89 o 
  -7  12   3       34.77       41.75      4.36 o 
  -6  12   3       30.48       19.08     13.46 o 
  -5  12   3       11.35       11.85     12.17 o 
  -4  12   3      133.39      151.69     10.01 o 
  -3  12   3      139.86      137.99     10.89 o 
  -2  12   3      427.61      436.69     18.58 o 
  -1  12   3       41.73       37.12      6.11 o 
   0  12   3       46.86       40.64      6.33 o 
   1  12   3        2.92        8.66     13.65 o 
   2  12   3       20.13        9.45     14.09 o 
   3  12   3      215.05      165.63     16.28 o 
   4  12   3       67.87       57.58      6.89 o 
   5  12   3       97.25      109.16      8.19 o 
   6  12   3       12.56       15.56      5.12 o 
   7  12   3       21.47       17.96      5.36 o 
  -7  13   3      100.44       91.83      8.13 o 
  -6  13   3      105.22      104.80      7.53 o 
  -5  13   3       44.28       47.69      4.47 o 
  -4  13   3      183.20      186.01     11.71 o 
  -3  13   3      164.87      147.57     11.97 o 
  -2  13   3       17.96       19.80      6.72 o 
  -1  13   3      140.79      153.39     11.73 o 
   0  13   3      146.26      151.67     11.80 o 
   1  13   3      325.97      252.83     17.50 o 
   2  13   3       84.85       92.37      8.06 o 
   3  13   3       35.76       -7.25     11.53 o 
   4  13   3        4.79       10.01     11.24 o 
   5  13   3       51.71       35.07      5.37 o 
  -5  14   3        7.08       -0.97     11.03 o 
  -4  14   3      311.45      398.98     15.02 o 
  -3  14   3        5.31        3.39     11.94 o 
  -2  14   3      461.70      418.28     14.87 o 
  -1  14   3       41.26       47.76      5.27 o 
   0  14   3        0.16       -2.73     11.67 o 
   1  14   3       19.49       27.86      5.06 o 
   2  14   3        1.55        5.15     11.29 o 
 -16   0   4       20.83       26.81      5.41 o 
 -15   0   4     1161.87     1176.97     18.94 o 
 -14   0   4      524.11      586.07     20.62 o 
 -13   0   4      172.93      172.66     15.36 o 
 -12   0   4      814.53      814.70     28.95 o 
 -11   0   4     1321.59     1485.08     32.90 o 
 -10   0   4    10368.40    10043.29     69.98 o 
  -9   0   4     7241.37     7064.72     38.56 o 
  -8   0   4       27.35        6.53      9.34 o 
  -7   0   4     6954.32     6829.65     32.63 o 
  -6   0   4      788.61      856.10     12.53 o 
  -5   0   4     3477.27     3706.75     20.90 o 
  -4   0   4       25.19       12.55      5.09 o 
  -3   0   4     5056.38     5503.96     61.39 o 
  -2   0   4     1098.59     1201.36     26.39 o 
  -1   0   4     2376.68     2430.91     41.65 o 
   0   0   4    10811.12    11275.92     30.66 o 
   1   0   4     4168.56     4882.83     21.54 o 
   2   0   4      776.84      707.51     25.57 o 
   3   0   4     3587.88     3282.30     21.09 o 
   4   0   4     4431.04     5257.58     28.26 o 
   5   0   4     2355.68     1961.63     35.59 o 
   6   0   4      140.59       91.98      6.06 o 
   7   0   4     5688.73     5395.22     50.56 o 
   8   0   4      804.40      710.53     25.10 o 
   9   0   4      342.32      266.04     21.53 o 
  10   0   4      755.67      831.38     20.93 o 
  11   0   4      267.94      308.11     18.19 o 
  12   0   4      912.75      994.35     25.01 o 
  13   0   4      140.38      147.25     12.77 o 
 -16   1   4      300.31      370.89     14.83 o 
 -15   1   4      265.24      209.85     13.22 o 
 -14   1   4       70.52       88.96      8.90 o 
 -13   1   4     1503.04     1510.17     25.62 o 
 -12   1   4      170.71      150.60     12.03 o 
 -11   1   4     3494.46     3398.35     44.71 o 
 -10   1   4      348.37      326.34     20.49 o 
  -9   1   4     1005.66      824.02     16.39 o 
  -8   1   4     6739.91     6362.85     34.24 o 
  -7   1   4       55.62       59.09     25.67 o 
  -6   1   4     1817.46     1626.82     16.25 o 
  -5   1   4     3390.42     3783.48     21.31 o 
  -4   1   4      962.30     1141.54     11.91 o 
  -3   1   4     3803.37     4414.15     26.98 o 
  -2   1   4     3946.20     4579.74     19.56 o 
  -1   1   4     1011.72     1084.40     19.91 o 
   0   1   4      271.01      295.51      7.54 o 
   1   1   4      138.73      199.80      7.10 o 
   2   1   4      846.00     1054.83     12.23 o 
   3   1   4     3358.06     2767.30     24.42 o 
   4   1   4      135.70      118.07      6.89 o 
   5   1   4     4910.17     4247.09     77.16 o 
   6   1   4     2697.05     2691.25     31.39 o 
   7   1   4      407.47      411.17     21.10 o 
   8   1   4        9.37        9.17     16.20 o 
   9   1   4      134.80       91.07      8.66 o 
  10   1   4     1283.90     1362.58     25.27 o 
  11   1   4     1350.32     1392.26     26.35 o 
  12   1   4      106.15       79.24      7.38 o 
  13   1   4      161.06      187.69     12.94 o 
 -16   2   4       87.99      120.73      9.28 o 
 -15   2   4      415.80      463.24     14.34 o 
 -14   2   4      143.05      170.63     16.44 o 
 -13   2   4       34.96       10.40     14.28 o 
 -12   2   4     1103.72     1213.43     22.70 o 
 -11   2   4      825.59      790.91     27.15 o 
 -10   2   4     3259.36     3121.19     40.85 o 
  -9   2   4     1465.95     1396.30     27.43 o 
  -8   2   4      444.95      430.14     19.00 o 
  -7   2   4     3992.61     4065.21     26.32 o 
  -6   2   4     1685.25     1265.55     15.14 o 
  -5   2   4     5788.92     5456.27     85.65 o 
  -4   2   4     4534.76     4696.02     22.86 o 
  -3   2   4      545.63      398.75     35.10 o 
  -2   2   4    13082.06    15463.58    238.81 o 
  -1   2   4     2067.19     2090.61     14.43 o 
   0   2   4     1410.05     1744.71     13.75 o 
   1   2   4     2810.41     2795.79     28.75 o 
   2   2   4      608.29      536.08     10.20 o 
   3   2   4      908.40      768.20     27.15 o 
   4   2   4       62.84      118.45      6.47 o 
   5   2   4     2605.78     2412.90     42.46 o 
   6   2   4      362.37      342.35     13.09 o 
   7   2   4     5579.99     5529.61     52.02 o 
   8   2   4       42.42       41.81      7.98 o 
   9   2   4     1300.96     1309.70     33.15 o 
  10   2   4      326.89      375.15     17.65 o 
  11   2   4       19.06        6.75     14.62 o 
  12   2   4      393.55      500.72     20.21 o 
  13   2   4       10.33      -10.83     11.86 o 
 -15   3   4       24.50       18.19      4.93 o 
 -14   3   4      136.37      183.18     11.60 o 
 -13   3   4      486.24      434.44     18.26 o 
 -12   3   4       69.05       57.66      5.97 o 
 -11   3   4      486.89      440.67     23.24 o 
 -10   3   4      216.16      201.04     18.26 o 
  -9   3   4        3.23       15.63     13.87 o 
  -8   3   4     1539.69     1423.84     36.94 o 
  -7   3   4     4834.90     4734.56     80.90 o 
  -6   3   4     8112.66     8537.04     78.94 o 
  -5   3   4       53.41       73.16      4.71 o 
  -4   3   4     1895.83     1286.22     13.86 o 
  -3   3   4     3292.60     3322.28     27.38 o 
  -2   3   4     4985.19     5248.90     70.34 o 
  -1   3   4      144.93      196.59      7.81 o 
   0   3   4     1687.70     1438.18     13.72 o 
   1   3   4        8.47       14.35      3.00 o 
   2   3   4     1854.81     2317.71     81.72 o 
   3   3   4     9863.14     9132.12    381.38 o 
   4   3   4        0.42       -8.84      8.84 o 
   5   3   4      627.77      614.98     18.71 o 
   6   3   4       38.31       25.69      6.82 o 
   7   3   4      603.02      545.71     22.95 o 
   8   3   4      851.70      919.61     27.94 o 
   9   3   4       68.09       59.59      6.13 o 
  10   3   4       56.93       47.61      6.41 o 
  11   3   4      160.18      161.66     11.53 o 
  12   3   4      108.77      100.78      8.44 o 
  13   3   4      138.39      146.28     13.54 o 
 -15   4   4        1.30      -10.99     10.99 o 
 -14   4   4        0.17      -12.25     14.79 o 
 -13   4   4        1.28       13.14     12.97 o 
 -12   4   4      156.02      154.74     10.08 o 
 -11   4   4        1.86      -17.48     17.48 o 
 -10   4   4      234.15      210.63     18.85 o 
  -9   4   4       67.40       86.91      8.03 o 
  -8   4   4      250.77      236.64     12.24 o 
  -7   4   4       15.95       -0.45      9.22 o 
  -6   4   4      336.18      248.79     10.59 o 
  -5   4   4     3952.95     3754.55     38.23 o 
  -4   4   4       77.00       67.55      4.42 o 
  -3   4   4       13.60       37.09      4.18 o 
  -2   4   4      863.14     1175.35     13.68 o 
  -1   4   4      410.37      473.94     44.48 o 
   0   4   4      918.57     1090.24     13.59 o 
   1   4   4     1129.33     1258.85     49.30 o 
   2   4   4     2333.78     2370.93     84.24 o 
   3   4   4        2.99       -3.82      8.64 o 
   4   4   4      904.32      828.45     45.11 o 
   5   4   4     1015.92      909.23     16.54 o 
   6   4   4       94.92       71.85      7.47 o 
   7   4   4      280.95      348.61     21.42 o 
   8   4   4       97.23      115.74     11.38 o 
   9   4   4      186.75      177.51     14.83 o 
  10   4   4       47.91       65.75      6.37 o 
  11   4   4        0.51      -14.79     14.79 o 
  12   4   4       81.27      109.32      8.45 o 
 -15   5   4        0.39        5.18     10.85 o 
 -14   5   4        7.52        9.00      4.44 o 
 -13   5   4        2.87        6.40     13.04 o 
 -12   5   4        9.08       -1.36     13.01 o 
 -11   5   4       40.59       40.89      5.55 o 
 -10   5   4       63.78       86.22      8.51 o 
  -9   5   4      209.78      197.32     18.42 o 
  -8   5   4      242.74      232.59     17.77 o 
  -7   5   4      696.26      568.66     14.41 o 
  -6   5   4      440.41      442.66     12.65 o 
  -5   5   4       86.30      108.73      7.09 o 
  -4   5   4       20.74       58.52      7.55 o 
  -3   5   4     1297.04     1027.48     58.65 o 
  -2   5   4     4040.27     4558.54    284.81 o 
  -1   5   4     5960.79     6901.57    106.90 o 
   0   5   4      148.60      114.89      6.58 o 
   1   5   4      206.28      227.49     13.96 o 
   2   5   4      270.19      273.52     10.86 o 
   3   5   4      282.59      281.04     11.92 o 
   4   5   4      633.60      534.51     31.65 o 
   5   5   4       15.64       48.47      6.96 o 
   6   5   4      218.00      245.70     18.47 o 
   7   5   4        3.39      -10.65     17.88 o 
   8   5   4       46.05       34.96      8.45 o 
   9   5   4      115.54      100.59      8.44 o 
  10   5   4        9.61       21.49      6.25 o 
  11   5   4        1.14       -6.91     15.26 o 
  12   5   4        0.07       15.70     11.39 o 
 -14   6   4        0.10       -1.73     10.47 o 
 -13   6   4       61.60       75.13      7.45 o 
 -12   6   4      159.99      171.09     15.27 o 
 -11   6   4      552.25      502.69     16.94 o 
 -10   6   4        0.07      -17.11     17.11 o 
  -9   6   4       32.83       46.54      7.38 o 
  -8   6   4     2763.08     2689.69     38.14 o 
  -7   6   4       74.39       82.50      7.81 o 
  -6   6   4        3.70       -2.16     10.42 o 
  -5   6   4       48.71       49.12      4.45 o 
  -4   6   4     1080.17      960.68     89.48 o 
  -3   6   4      286.91      273.09     27.00 o 
  -2   6   4     1103.01     1228.48    175.79 o 
  -1   6   4     3612.08     3650.95     85.29 o 
   0   6   4      367.36      515.89     25.04 o 
   1   6   4     1078.47     1039.16     76.05 o 
   2   6   4      853.66      830.48     50.70 o 
   3   6   4        3.66       10.03      4.99 o 
   4   6   4      113.81      116.62     11.34 o 
   5   6   4        6.91       -3.36     15.90 o 
   6   6   4       15.27        0.00     17.07 o 
   7   6   4      431.39      403.66     23.44 o 
   8   6   4       27.06       40.43      6.10 o 
   9   6   4      121.61      150.48     11.22 o 
  10   6   4       19.77        5.13     15.18 o 
  11   6   4       60.60       59.45      5.14 o 
  12   6   4        5.04        8.49      5.19 o 
 -14   7   4        4.93      -11.42     11.42 o 
 -13   7   4      331.98      368.01     13.55 o 
 -12   7   4       16.43       11.81     14.24 o 
 -11   7   4      113.62      116.21      9.89 o 
 -10   7   4        5.12       13.28     12.10 o 
  -9   7   4       92.33       92.71      8.22 o 
  -8   7   4      865.70      842.48     25.97 o 
  -7   7   4      343.31      300.34     19.37 o 
  -6   7   4     3365.17     3252.39     40.61 o 
  -5   7   4        4.69       13.24     14.13 o 
  -4   7   4       14.78       -6.44     20.53 o 
  -3   7   4      154.90      112.16     26.06 o 
  -2   7   4       38.16       31.21     30.03 o 
  -1   7   4       66.38       60.92      4.50 o 
   0   7   4        7.98       -2.77      9.82 o 
   1   7   4        5.82       11.97      5.67 o 
   2   7   4     1385.52     1364.33     27.54 o 
   3   7   4      449.11      488.15     20.31 o 
   4   7   4     1376.46     1217.38     28.44 o 
   5   7   4        4.12       22.15     17.04 o 
   6   7   4        2.13       10.43     17.24 o 
   7   7   4       35.43       26.31      5.93 o 
   8   7   4      231.06      249.07     16.79 o 
   9   7   4      474.28      457.31     19.50 o 
  10   7   4       23.77       15.75     15.30 o 
  11   7   4       32.34       42.43      5.34 o 
 -13   8   4        2.27       -7.64     11.17 o 
 -12   8   4      308.30      342.72     18.65 o 
 -11   8   4       69.12       70.15      6.52 o 
 -10   8   4     1071.73      989.44     21.84 o 
  -9   8   4      226.10      254.85     14.58 o 
  -8   8   4      189.41      165.46     13.40 o 
  -7   8   4       36.55       24.38     16.25 o 
  -6   8   4      803.09      733.16     25.21 o 
  -5   8   4      218.00      261.37     19.03 o 
  -4   8   4     2122.62     2068.93     33.63 o 
  -3   8   4      783.12      810.32     23.22 o 
  -2   8   4        9.28       17.42      6.16 o 
  -1   8   4       12.75       20.67     14.27 o 
   0   8   4      842.52      838.73     24.22 o 
   1   8   4      314.32      327.96     19.64 o 
   2   8   4      485.29      474.17     21.61 o 
   3   8   4      199.54      253.80     19.82 o 
   4   8   4       68.93       63.09      7.91 o 
   5   8   4      553.83      580.41     24.41 o 
   6   8   4       85.46       76.89      6.83 o 
   7   8   4      568.57      477.15     18.76 o 
   8   8   4        9.29       -5.62     14.67 o 
   9   8   4      481.26      496.66     20.90 o 
  10   8   4        7.41       17.68     11.89 o 
 -12   9   4       11.17        8.24     11.40 o 
 -11   9   4      319.27      285.61     18.09 o 
 -10   9   4        1.63       -2.35     13.17 o 
  -9   9   4      377.85      364.33     17.31 o 
  -8   9   4     1399.21     1385.46     24.39 o 
  -7   9   4      313.00      304.77     15.51 o 
  -6   9   4     1298.35     1272.48     31.07 o 
  -5   9   4       28.07       46.00      7.47 o 
  -4   9   4     1026.88     1154.35     29.05 o 
  -3   9   4      443.89      560.47     23.03 o 
  -2   9   4     1036.24     1123.74     27.84 o 
  -1   9   4       31.06       42.71      7.09 o 
   0   9   4      704.86      681.65     24.04 o 
   1   9   4       18.03       33.29      7.65 o 
   2   9   4       11.28        2.18     17.92 o 
   3   9   4      373.94      374.69     21.63 o 
   4   9   4      108.23      102.56      9.87 o 
   5   9   4      782.84      661.59     19.56 o 
   6   9   4      264.31      260.24     17.27 o 
   7   9   4        4.00       10.03      9.83 o 
   8   9   4      128.08      130.68     12.02 o 
   9   9   4       64.84       61.93      6.19 o 
  10   9   4      335.43      391.76     15.47 o 
 -12  10   4      110.56      118.14      8.47 o 
 -11  10   4       92.45       88.46      8.10 o 
 -10  10   4      410.11      450.83     19.13 o 
  -9  10   4      481.90      500.21     18.94 o 
  -8  10   4      266.35      262.42     16.12 o 
  -7  10   4      323.95      320.73     15.75 o 
  -6  10   4       52.19       64.09      6.31 o 
  -5  10   4      144.24      149.72     13.07 o 
  -4  10   4      472.16      502.72     23.86 o 
  -3  10   4      140.29      150.78     14.23 o 
  -2  10   4      152.29      147.63     13.51 o 
  -1  10   4      258.41      288.37     20.48 o 
   0  10   4      256.91      291.64     21.00 o 
   1  10   4      756.28      775.69     27.12 o 
   2  10   4      322.06      323.24     15.98 o 
   3  10   4      476.24      455.40     17.73 o 
   4  10   4      576.14      634.14     19.65 o 
   5  10   4      212.78      198.97     16.30 o 
   6  10   4       47.04       58.82      6.70 o 
   7  10   4      535.64      474.94     20.87 o 
   8  10   4       23.44        5.89     12.37 o 
   9  10   4      404.11      446.56     15.98 o 
 -10  11   4       44.77       47.19      4.74 o 
  -9  11   4       44.77       46.92      4.59 o 
  -8  11   4      455.91      438.66     18.45 o 
  -7  11   4        0.70       -2.02     13.06 o 
  -6  11   4      431.04      392.46     16.71 o 
  -5  11   4      191.02      175.45     14.12 o 
  -4  11   4        0.06       10.88     12.30 o 
  -3  11   4       50.96       65.77      6.13 o 
  -2  11   4       88.94      103.11     10.01 o 
  -1  11   4      410.80      454.83     17.46 o 
   0  11   4      631.29      539.32     19.12 o 
   1  11   4        0.78        5.84     12.87 o 
   2  11   4        3.43       13.57      5.72 o 
   3  11   4      300.09      248.59     16.58 o 
   4  11   4      138.43      130.36     10.93 o 
   5  11   4      387.22      337.51     18.63 o 
   6  11   4      124.61      139.08     12.21 o 
   7  11   4       95.06       91.06      8.75 o 
   8  11   4      297.79      319.44     14.66 o 
  -9  12   4       73.05       70.37      6.40 o 
  -8  12   4       38.27       26.88      4.63 o 
  -7  12   4      204.46      173.43     11.11 o 
  -6  12   4       90.45       90.14      8.13 o 
  -5  12   4        6.49        6.43     13.32 o 
  -4  12   4      300.35      233.19     16.21 o 
  -3  12   4       92.05       80.12      7.09 o 
  -2  12   4       64.08       42.92      6.23 o 
  -1  12   4       95.26       99.62      8.45 o 
   0  12   4       34.99       35.40      6.20 o 
   1  12   4      361.62      371.45     18.25 o 
   2  12   4      148.91      160.78     15.78 o 
   3  12   4        1.05       -2.11     14.59 o 
   4  12   4      103.77      118.84     11.44 o 
   5  12   4       18.04       15.75     11.17 o 
   6  12   4      207.33      208.23     13.55 o 
  -7  13   4       10.94        0.29     10.03 o 
  -6  13   4       71.16       60.47      5.16 o 
  -5  13   4      155.03      105.89      7.77 o 
  -4  13   4        5.29       11.94     10.77 o 
  -3  13   4       53.10       64.74      6.32 o 
  -2  13   4       53.90       60.53      6.64 o 
  -1  13   4      120.67      124.93     11.51 o 
   0  13   4      327.77      289.74     18.11 o 
   1  13   4       26.49       24.43      4.80 o 
   2  13   4        8.22      -10.83     10.83 o 
   3  13   4      118.28      111.91      8.62 o 
   4  13   4        1.23      -10.61     11.76 o 
  -4  14   4      104.94      138.14     13.09 o 
  -3  14   4       24.20        6.31     11.55 o 
  -2  14   4       83.84       67.59      5.95 o 
  -1  14   4      195.96      182.40     12.74 o 
   0  14   4        0.37       -1.28     11.26 o 
   1  14   4       40.35       33.93      5.21 o 
 -16   1   5       11.08       10.97      5.13 o 
 -15   1   5        7.98       13.29     14.75 o 
 -14   1   5       53.75       17.70     14.57 o 
 -13   1   5        2.80        2.38      9.28 o 
 -12   1   5      167.41      162.81     14.84 o 
 -11   1   5       96.51       86.69      8.42 o 
 -10   1   5      463.02      548.10     21.57 o 
  -9   1   5     1934.25     1768.70     21.38 o 
  -8   1   5     1172.69     1186.55     16.98 o 
  -7   1   5      262.71      184.38     10.08 o 
  -6   1   5      643.04      458.27     13.89 o 
  -5   1   5     1598.93     2042.75     16.94 o 
  -4   1   5     3005.76     3351.69     23.14 o 
  -3   1   5     4788.79     5389.41     23.70 o 
  -2   1   5      368.84      318.28     15.28 o 
  -1   1   5     2731.84     3219.13     40.08 o 
   0   1   5      112.51       94.92      4.87 o 
   1   1   5      689.59      612.17     19.47 o 
   2   1   5      308.43      313.72      9.25 o 
   3   1   5     1667.24     1702.96     17.46 o 
   4   1   5     1314.26     1237.39     26.20 o 
   5   1   5      574.27      536.53     18.91 o 
   6   1   5      607.47      603.24     21.70 o 
   7   1   5      613.24      603.74     23.45 o 
   8   1   5      359.49      361.07     22.05 o 
   9   1   5      231.48      210.56     15.62 o 
  10   1   5        7.39       19.19      6.52 o 
  11   1   5       10.50        7.56     15.03 o 
  12   1   5       21.23       10.62     11.20 o 
 -16   2   5        1.57       -3.78     11.52 o 
 -15   2   5      135.77      125.63     11.78 o 
 -14   2   5      110.05       91.05      8.73 o 
 -13   2   5      119.09      161.48     14.79 o 
 -12   2   5      223.67      244.66     22.13 o 
 -11   2   5      606.35      608.67     23.96 o 
 -10   2   5       41.75       19.52     16.30 o 
  -9   2   5       14.11        9.73     14.06 o 
  -8   2   5       30.27      -16.73     16.73 o 
  -7   2   5      890.87      720.93     20.45 o 
  -6   2   5       27.45       30.92     15.17 o 
  -5   2   5     2861.95     2840.70     20.14 o 
  -4   2   5     5257.37     5071.40     26.58 o 
  -3   2   5    12793.14    15313.43    118.72 o 
  -2   2   5    12194.24    13252.76    125.94 o 
  -1   2   5      512.53      449.23      9.27 o 
   0   2   5      612.68      783.41     17.48 o 
   1   2   5     4674.75     4582.10     67.24 o 
   2   2   5     6778.95     7347.49     96.34 o 
   3   2   5      130.41       96.31      6.37 o 
   4   2   5     2079.92     2450.58     35.55 o 
   5   2   5       85.38       47.68      5.54 o 
   6   2   5     1346.43     1281.26     28.31 o 
   7   2   5      866.71      799.29     25.71 o 
   8   2   5       21.65       26.30     17.82 o 
   9   2   5       52.95       57.96      6.16 o 
  10   2   5      123.69      123.34     10.90 o 
  11   2   5        0.64        9.10     14.68 o 
  12   2   5        8.56        7.89     11.40 o 
 -16   3   5      158.75      180.30     13.15 o 
 -15   3   5       18.35       11.72      4.90 o 
 -14   3   5      568.69      588.12     20.23 o 
 -13   3   5      197.99      167.61     11.28 o 
 -12   3   5      498.26      452.12     17.12 o 
 -11   3   5      108.26       98.98      8.40 o 
 -10   3   5      253.92      258.20     19.58 o 
  -9   3   5      262.19      211.73     17.23 o 
  -8   3   5      988.24     1004.02     24.41 o 
  -7   3   5      327.97      263.15     12.82 o 
  -6   3   5      196.71      118.59      6.51 o 
  -5   3   5      255.99      395.28     10.79 o 
  -4   3   5    14190.05    15706.56    241.24 o 
  -3   3   5     2120.76     2675.89     41.77 o 
  -2   3   5    17100.62    18417.60    229.37 o 
  -1   3   5     2866.19     2554.04     18.49 o 
   0   3   5     2231.14     2690.45     19.30 o 
   1   3   5     2067.45     2208.88     18.28 o 
   2   3   5       16.09       -8.25      8.25 o 
   3   3   5     5795.49     4990.62    209.68 o 
   4   3   5       74.82       55.30      4.61 o 
   5   3   5     8365.01     8079.95    126.70 o 
   6   3   5        4.89      -17.33     17.33 o 
   7   3   5      620.95      690.64     25.00 o 
   8   3   5      911.72      869.93     29.43 o 
   9   3   5      274.50      293.95     16.12 o 
  10   3   5      250.91      230.23     16.87 o 
  11   3   5       54.50       54.07      7.00 o 
  12   3   5      123.10      172.50     12.69 o 
 -15   4   5      775.16      878.81     17.67 o 
 -14   4   5       95.45       94.82      8.10 o 
 -13   4   5        0.93      -13.58     13.58 o 
 -12   4   5       30.05       24.88      5.81 o 
 -11   4   5       62.01       58.99      7.82 o 
 -10   4   5      871.68      819.18     25.94 o 
  -9   4   5      238.83      253.12     18.16 o 
  -8   4   5      177.54      170.04     16.07 o 
  -7   4   5      137.64      142.28     22.29 o 
  -6   4   5     2874.07     2672.16     47.36 o 
  -5   4   5     1491.95     1686.84     25.56 o 
  -4   4   5     5801.38     6067.10     80.60 o 
  -3   4   5       74.84      173.24     12.44 o 
  -2   4   5     3074.09     3825.83     30.45 o 
  -1   4   5    14474.11    16282.50     88.76 o 
   0   4   5     8689.99     8362.67     34.87 o 
   1   4   5     4516.85     4192.14    101.50 o 
   2   4   5     3772.20     3803.57    142.45 o 
   3   4   5     2324.64     2138.19     31.93 o 
   4   4   5     3662.13     4019.20    140.47 o 
   5   4   5     1220.12     1221.17     27.55 o 
   6   4   5     2378.05     2291.62     37.16 o 
   7   4   5     3205.81     3136.58     45.03 o 
   8   4   5        6.78       -5.94     13.21 o 
   9   4   5        4.57       10.34     13.72 o 
  10   4   5       16.04       26.29      6.43 o 
  11   4   5        0.21        0.37     10.88 o 
  12   4   5      207.01      220.96     13.74 o 
 -15   5   5       70.11       88.70      7.06 o 
 -14   5   5      440.62      515.00     20.35 o 
 -13   5   5      604.10      581.40     20.08 o 
 -12   5   5        0.76      -12.43     12.43 o 
 -11   5   5      114.78       91.70      8.96 o 
 -10   5   5       55.11       60.84      7.81 o 
  -9   5   5       13.04      -12.73     17.27 o 
  -8   5   5     5998.41     5996.01     53.66 o 
  -7   5   5      566.96      619.97     44.01 o 
  -6   5   5      115.19      151.14     46.13 o 
  -5   5   5      576.81      491.24     33.51 o 
  -4   5   5     6355.91     6267.33     92.55 o 
  -3   5   5     1766.36     1789.01     49.93 o 
  -2   5   5    17323.28    18363.98    322.28 o 
  -1   5   5      246.45      203.57     10.31 o 
   0   5   5     2745.22     3008.91     28.83 o 
   1   5   5     4516.83     5048.35     56.10 o 
   2   5   5     1223.45     1144.56     33.09 o 
   3   5   5     6629.45     6417.51    259.95 o 
   4   5   5      163.30      184.72     12.54 o 
   5   5   5     6714.19     6356.42     56.74 o 
   6   5   5      711.37      753.99     26.82 o 
   7   5   5        1.69       27.14     18.21 o 
   8   5   5      127.77      110.05     10.12 o 
   9   5   5       97.57       92.89      8.65 o 
  10   5   5      460.71      479.71     19.73 o 
  11   5   5      124.76      155.24     12.53 o 
  12   5   5       24.81       11.67     12.04 o 
 -15   6   5      290.74      308.58     14.76 o 
 -14   6   5      144.33      126.18     12.50 o 
 -13   6   5        1.89      -14.16     14.16 o 
 -12   6   5      460.74      477.03     18.16 o 
 -11   6   5      249.99      245.49     15.25 o 
 -10   6   5      124.17      106.99     10.40 o 
  -9   6   5        7.75       -6.20     16.41 o 
  -8   6   5       21.54       20.57     16.37 o 
  -7   6   5      374.53      349.87     19.25 o 
  -6   6   5     4783.29     4848.70     46.42 o 
  -5   6   5       14.37        3.82     10.02 o 
  -4   6   5     2550.32     2578.03    216.94 o 
  -3   6   5      195.03      186.69     13.68 o 
  -2   6   5       19.16       21.72      4.36 o 
  -1   6   5     5537.24     6036.62     57.17 o 
   0   6   5     9042.26     9960.72    172.01 o 
   1   6   5     3692.08     3900.36     95.54 o 
   2   6   5     1478.69     1449.64     63.75 o 
   3   6   5      341.20      301.53     18.24 o 
   4   6   5      321.81      343.20     20.06 o 
   5   6   5     1314.81     1222.82     30.03 o 
   6   6   5       72.86       56.10      8.41 o 
   7   6   5     1126.24     1100.17     22.51 o 
   8   6   5       72.15       61.71      6.51 o 
   9   6   5      255.09      331.18     17.80 o 
  10   6   5       27.94       38.94      6.96 o 
  11   6   5        7.26      -11.75     11.75 o 
 -14   7   5       71.12       96.08      8.59 o 
 -13   7   5      630.65      642.02     15.58 o 
 -12   7   5        2.64       -3.87     13.94 o 
 -11   7   5      340.58      354.23     16.85 o 
 -10   7   5        9.80       -5.78     12.63 o 
  -9   7   5      203.32      227.61     19.77 o 
  -8   7   5      346.88      382.51     21.75 o 
  -7   7   5      926.08      811.73     25.50 o 
  -6   7   5     1697.10     1580.27     30.66 o 
  -5   7   5      872.74     1018.76     25.24 o 
  -4   7   5     1070.21     1030.67     24.88 o 
  -3   7   5       31.03       15.79     11.39 o 
  -2   7   5     1869.21     1933.47    220.51 o 
  -1   7   5        6.48        0.13      9.89 o 
   0   7   5     1418.93     1438.35     33.55 o 
   1   7   5      135.73      137.12     11.92 o 
   2   7   5      321.47      252.72     18.43 o 
   3   7   5     1965.73     1848.28     33.20 o 
   4   7   5      355.65      389.26     21.55 o 
   5   7   5       84.53       85.11      8.20 o 
   6   7   5       92.59       84.48      7.98 o 
   7   7   5       55.96       70.49      6.44 o 
   8   7   5      458.74      413.23     19.30 o 
   9   7   5      126.02      151.19     12.08 o 
  10   7   5      226.65      243.08     12.91 o 
  11   7   5       12.64        1.20     12.12 o 
 -13   8   5       16.22       -8.30     11.33 o 
 -12   8   5      511.94      544.58     20.38 o 
 -11   8   5      216.65      183.74     16.39 o 
 -10   8   5      242.20      257.33     16.14 o 
  -9   8   5      501.09      487.27     17.66 o 
  -8   8   5       21.11       11.93     16.62 o 
  -7   8   5      120.69      126.61     10.89 o 
  -6   8   5      448.14      526.87     23.05 o 
  -5   8   5      265.99      352.17     20.41 o 
  -4   8   5     1384.94     1600.31     31.14 o 
  -3   8   5       45.88       49.79      6.88 o 
  -2   8   5       41.41       27.27      6.59 o 
  -1   8   5      350.93      348.85     19.54 o 
   0   8   5       36.07       46.72      7.55 o 
   1   8   5     2189.32     2187.75     35.86 o 
   2   8   5      837.41      864.53     26.22 o 
   3   8   5        8.91      -17.41     17.41 o 
   4   8   5       32.87       40.21      8.10 o 
   5   8   5       41.42       28.34      5.80 o 
   6   8   5       25.31       10.29     13.21 o 
   7   8   5      285.53      294.17     16.92 o 
   8   8   5        7.87       12.61     15.11 o 
   9   8   5      119.73      110.51      8.70 o 
  10   8   5       90.15       95.36      9.07 o 
 -13   9   5       31.26       43.96      5.14 o 
 -12   9   5        2.46        3.60     10.38 o 
 -11   9   5      213.77      249.41     16.79 o 
 -10   9   5      120.43      107.13      8.73 o 
  -9   9   5       39.02       46.31      6.12 o 
  -8   9   5      424.44      437.26     17.56 o 
  -7   9   5      401.50      388.37     16.13 o 
  -6   9   5      458.73      481.74     24.02 o 
  -5   9   5      311.54      307.53     22.00 o 
  -4   9   5        6.76       17.08     18.00 o 
  -3   9   5      175.16      217.35     19.19 o 
  -2   9   5      140.29      151.00     12.90 o 
  -1   9   5      235.74      282.08     19.99 o 
   0   9   5      314.51      278.90     21.03 o 
   1   9   5      374.00      376.45     22.25 o 
   2   9   5      120.56      112.77     11.15 o 
   3   9   5      147.25      119.34     11.66 o 
   4   9   5       66.50       90.88      7.98 o 
   5   9   5       18.27       35.34      5.89 o 
   6   9   5      108.93      137.20     10.33 o 
   7   9   5       13.15       19.85     14.49 o 
   8   9   5      241.65      224.33     13.08 o 
   9   9   5       85.24       94.92      7.45 o 
 -12  10   5        0.12       -8.99     10.95 o 
 -11  10   5       21.10       17.48      4.80 o 
 -10  10   5      101.99       99.71      8.99 o 
  -9  10   5      354.43      329.90     17.11 o 
  -8  10   5        6.03        9.22      5.85 o 
  -7  10   5      193.54      200.20     15.05 o 
  -6  10   5       36.90       45.94      5.96 o 
  -5  10   5      160.65      174.55     14.22 o 
  -4  10   5        0.15        0.43     12.31 o 
  -3  10   5        1.16        1.09     17.40 o 
  -2  10   5      166.48      156.35     14.10 o 
  -1  10   5       32.49       40.91      8.45 o 
   0  10   5       53.22       89.98      8.58 o 
   1  10   5       44.41       56.06      5.86 o 
   2  10   5        0.88       -5.49     12.59 o 
   3  10   5       17.97       18.18     13.30 o 
   4  10   5        3.13       -3.32     13.72 o 
   5  10   5        0.37        2.79     14.04 o 
   6  10   5        9.70      -14.45     14.45 o 
   7  10   5      100.05       88.87      8.54 o 
   8  10   5      156.82      167.24     13.37 o 
 -10  11   5        0.13       -3.53     10.43 o 
  -9  11   5      131.68      132.06     11.25 o 
  -8  11   5       38.30       32.50      6.55 o 
  -7  11   5      104.80       85.36      8.17 o 
  -6  11   5       53.74       33.36      6.08 o 
  -5  11   5        6.55       -7.13     13.56 o 
  -4  11   5       19.54       16.57      6.14 o 
  -3  11   5        8.19       17.60     13.06 o 
  -2  11   5      307.76      332.10     17.65 o 
  -1  11   5      117.42      123.35     10.82 o 
   0  11   5        1.82       -0.61     13.45 o 
   1  11   5       38.14       13.73     13.75 o 
   2  11   5       22.08       11.52     13.96 o 
   3  11   5      205.95      184.18     16.27 o 
   4  11   5        0.10        3.39     14.58 o 
   5  11   5       45.48       36.93      6.85 o 
   6  11   5       32.37       27.40      5.09 o 
   7  11   5       25.25       32.05      5.43 o 
  -9  12   5       11.46        2.96     10.27 o 
  -8  12   5        0.12        0.91     10.43 o 
  -7  12   5       80.35       54.95      5.16 o 
  -6  12   5        1.06        6.96     13.49 o 
  -5  12   5        0.07      -12.80     13.73 o 
  -4  12   5       90.69      174.12     15.45 o 
  -3  12   5       65.77       76.43      7.60 o 
  -2  12   5       11.22       14.74     13.98 o 
  -1  12   5       62.18       45.03      6.60 o 
   0  12   5       97.51      102.41      8.81 o 
   1  12   5      178.57      153.38     11.36 o 
   2  12   5      104.20      122.44     11.41 o 
   3  12   5        8.31       12.89     14.85 o 
   4  12   5       17.26       12.04     11.00 o 
   5  12   5       58.12       56.35      5.41 o 
   6  12   5        9.97       15.86     11.98 o 
  -7  13   5        8.99        5.35     10.38 o 
  -6  13   5        8.53        5.86     10.11 o 
  -5  13   5        0.31        9.33      7.28 o 
  -4  13   5      105.47      149.83     12.00 o 
  -3  13   5       19.71       29.55      4.82 o 
  -2  13   5      301.94      317.82     13.28 o 
  -1  13   5        0.04       -3.30     10.98 o 
   0  13   5       21.58       19.66      4.81 o 
   1  13   5       28.09       18.13      4.92 o 
   2  13   5        8.75       10.84     11.12 o 
   3  13   5      113.44      109.75      8.69 o 
   4  13   5        1.61       14.00     11.93 o 
  -3  14   5        3.16        0.75     11.56 o 
  -2  14   5       15.68       10.42     11.41 o 
  -1  14   5       47.43       50.66      5.24 o 
   0  14   5       91.08       87.48      7.06 o 
 -16   0   6        0.72        0.93     10.73 o 
 -15   0   6        0.74       12.55     14.00 o 
 -14   0   6       87.39       90.32      8.46 o 
 -13   0   6     1737.39     1808.01     27.54 o 
 -12   0   6      513.95      511.17     25.00 o 
 -11   0   6     2681.26     2674.04     40.40 o 
 -10   0   6        4.88       22.50     15.64 o 
  -9   0   6     1713.26     1714.58     27.02 o 
  -8   0   6     3124.56     3116.56     58.03 o 
  -7   0   6     4930.28     5503.94     30.78 o 
  -6   0   6    13253.50    12533.37     43.34 o 
  -5   0   6     2715.31     3334.27     37.91 o 
  -4   0   6     3211.17     3820.78     22.08 o 
  -3   0   6     1500.22     1598.46     19.93 o 
  -2   0   6      383.75      457.60      9.37 o 
  -1   0   6     1745.23     1652.40     15.01 o 
   0   0   6       86.29       98.22     10.88 o 
   1   0   6     1560.11     1642.56     16.05 o 
   2   0   6     2113.76     2841.44     32.89 o 
   3   0   6      363.14      249.52     10.49 o 
   4   0   6      289.08      369.33     12.00 o 
   5   0   6     2125.13     2329.43     33.33 o 
   6   0   6      446.94      482.44     21.41 o 
   7   0   6      387.82      418.71     21.82 o 
   8   0   6      254.75      229.91     21.49 o 
   9   0   6       87.76       91.66      8.49 o 
  10   0   6      520.00      513.60     19.56 o 
  11   0   6       67.29       52.71      5.04 o 
  12   0   6      250.75      284.74     13.98 o 
 -16   1   6        2.68        9.63     10.69 o 
 -15   1   6      157.89      163.33     16.19 o 
 -14   1   6        5.15      -10.75     14.03 o 
 -13   1   6      538.47      564.44     18.60 o 
 -12   1   6      645.06      582.52     25.75 o 
 -11   1   6       78.49      109.95     10.95 o 
 -10   1   6     5111.49     4986.33     50.20 o 
  -9   1   6     1699.67     1660.90     30.05 o 
  -8   1   6     3640.33     3432.30     26.62 o 
  -7   1   6     7933.31     8953.94     38.93 o 
  -6   1   6       19.72       10.96      4.73 o 
  -5   1   6     7204.59     8075.09     33.27 o 
  -4   1   6     1603.84     1604.49     15.46 o 
  -3   1   6     4425.73     4878.43     24.43 o 
  -2   1   6     3332.47     3486.72     20.78 o 
  -1   1   6       25.22       17.55      4.40 o 
   0   1   6     6107.22     6712.56     29.45 o 
   1   1   6      564.56      404.17     10.34 o 
   2   1   6      420.93      363.39     17.15 o 
   3   1   6      136.10      117.52      9.72 o 
   4   1   6      128.12      141.86     23.13 o 
   5   1   6      323.46      348.97     18.29 o 
   6   1   6       55.13       46.82      7.18 o 
   7   1   6       56.52       96.16      8.96 o 
   8   1   6      401.86      439.00     24.10 o 
   9   1   6     1290.31     1254.11     24.71 o 
  10   1   6       53.19       59.04      6.91 o 
  11   1   6      170.30      172.56     12.16 o 
  12   1   6      165.59      152.27     13.11 o 
 -16   2   6       22.31       32.65      5.07 o 
 -15   2   6       39.39       30.81      4.70 o 
 -14   2   6       41.22       35.45      6.42 o 
 -13   2   6      275.54      233.07     16.25 o 
 -12   2   6     1516.01     1459.51     24.51 o 
 -11   2   6     1867.41     1947.83     36.70 o 
 -10   2   6       33.81       51.67      7.72 o 
  -9   2   6     1128.15     1101.50     25.95 o 
  -8   2   6     2707.68     2244.14     22.60 o 
  -7   2   6     3071.26     3044.35     39.28 o 
  -6   2   6     2389.51     2262.82     20.01 o 
  -5   2   6      430.99      332.84     11.03 o 
  -4   2   6    14776.93    17587.14    103.70 o 
  -3   2   6     7225.97     8454.86     57.62 o 
  -2   2   6     1346.81     1468.90     15.07 o 
  -1   2   6      433.29      544.62     10.58 o 
   0   2   6       31.58       16.74      3.34 o 
   1   2   6     4278.39     4093.03     25.12 o 
   2   2   6     1610.56     2157.13     19.74 o 
   3   2   6       96.04       65.77      5.10 o 
   4   2   6       19.67       -0.22      9.49 o 
   5   2   6     2689.01     2864.00     37.72 o 
   6   2   6      216.32      201.21     18.97 o 
   7   2   6       30.10       22.28     17.40 o 
   8   2   6        3.54       -5.41     12.69 o 
   9   2   6       15.99       -2.00     14.49 o 
  10   2   6      613.89      658.11     21.20 o 
  11   2   6      210.44      212.90     13.02 o 
  12   2   6       75.21       89.79      7.14 o 
 -16   3   6       20.10       23.04      5.26 o 
 -15   3   6      172.24      144.59     12.27 o 
 -14   3   6       46.46       14.88     15.29 o 
 -13   3   6       80.78       92.45      8.15 o 
 -12   3   6       55.24       56.20      6.06 o 
 -11   3   6      304.29      293.66     21.18 o 
 -10   3   6     2736.00     2550.24     38.77 o 
  -9   3   6     1480.77     1735.14     30.64 o 
  -8   3   6      426.91      543.91     14.03 o 
  -7   3   6       31.25       30.31      7.59 o 
  -6   3   6       36.48        5.80      9.63 o 
  -5   3   6     3805.23     3756.25     58.29 o 
  -4   3   6     4472.10     4817.28     74.22 o 
  -3   3   6     4579.36     5366.94     93.28 o 
  -2   3   6    11335.66    10968.80    100.93 o 
  -1   3   6      466.47      457.38     10.92 o 
   0   3   6      395.25      432.70     13.49 o 
   1   3   6      491.07      598.35     12.37 o 
   2   3   6     1414.08     1524.33     18.01 o 
   3   3   6     5017.27     4756.46     53.98 o 
   4   3   6      272.67      321.97     13.01 o 
   5   3   6       52.72       32.57      7.58 o 
   6   3   6        5.53      -16.65     16.65 o 
   7   3   6       11.89       21.23     18.06 o 
   8   3   6        2.92       -2.42     12.97 o 
   9   3   6      204.75      201.94     16.07 o 
  10   3   6        7.57      -15.24     15.24 o 
  11   3   6       81.02       84.22      8.39 o 
  12   3   6      164.60      164.08     13.27 o 
 -15   4   6        0.09      -11.37     11.37 o 
 -14   4   6        5.05       10.20     14.84 o 
 -13   4   6       11.98       -0.64     13.68 o 
 -12   4   6      113.00      101.17      9.95 o 
 -11   4   6      360.30      489.34     22.88 o 
 -10   4   6      448.92      375.07     20.94 o 
  -9   4   6       77.73       85.61      8.07 o 
  -8   4   6     1017.82      914.08     23.61 o 
  -7   4   6      547.63      558.80     15.58 o 
  -6   4   6      200.63      224.11     11.18 o 
  -5   4   6      956.23      994.42     27.46 o 
  -4   4   6     1805.65     2107.79     20.06 o 
  -3   4   6      955.07      913.87     14.33 o 
  -2   4   6      220.91      272.03     10.98 o 
  -1   4   6      165.30       95.14      6.58 o 
   0   4   6     2979.11     2543.87     21.52 o 
   1   4   6     1140.77     1132.40     16.11 o 
   2   4   6      947.93      997.10     16.26 o 
   3   4   6      277.47      281.00     12.66 o 
   4   4   6      348.80      319.11     19.86 o 
   5   4   6      871.71      922.25     26.85 o 
   6   4   6       51.32       40.78      8.19 o 
   7   4   6       66.29       88.21      8.78 o 
   8   4   6      104.76      101.12     10.09 o 
   9   4   6       71.95       70.13      6.81 o 
  10   4   6      159.77      173.74     16.93 o 
  11   4   6       17.80       19.13      5.25 o 
 -15   5   6        0.14      -11.44     11.44 o 
 -14   5   6        3.83      -10.06     15.02 o 
 -13   5   6       22.89       33.40      6.12 o 
 -12   5   6        0.04      -12.84     12.84 o 
 -11   5   6       65.05       67.27      6.38 o 
 -10   5   6      762.04      776.95     26.03 o 
  -9   5   6       74.52       76.80      7.83 o 
  -8   5   6      175.51      224.09     17.53 o 
  -7   5   6      164.51      169.48     16.35 o 
  -6   5   6      251.53      283.23     11.99 o 
  -5   5   6       76.72      108.10      7.11 o 
  -4   5   6       31.72       37.63      4.37 o 
  -3   5   6     1773.89     2123.09     26.07 o 
  -2   5   6      340.68      326.51     18.85 o 
  -1   5   6       92.07      143.18      9.94 o 
   0   5   6     2476.41     2573.78     23.04 o 
   1   5   6      677.60      928.91     16.28 o 
   2   5   6      175.88      226.44     12.10 o 
   3   5   6       55.23        5.11     17.25 o 
   4   5   6       18.21       29.75      7.51 o 
   5   5   6       24.58       36.27      8.14 o 
   6   5   6      259.34      245.16     21.86 o 
   7   5   6       43.95       32.35      6.11 o 
   8   5   6        6.48        2.33     13.86 o 
   9   5   6        7.66       -4.05     15.04 o 
  10   5   6        7.73       13.44     11.14 o 
  11   5   6       10.23       -0.60     12.06 o 
 -15   6   6      155.83      167.91     13.62 o 
 -14   6   6       37.38       48.57      5.01 o 
 -13   6   6       39.66       30.99      6.51 o 
 -12   6   6        2.81       18.01     12.52 o 
 -11   6   6       25.42        5.97     12.53 o 
 -10   6   6       56.99       54.04      8.38 o 
  -9   6   6      416.93      472.57     22.11 o 
  -8   6   6     1481.43     1448.14     30.74 o 
  -7   6   6      153.89      216.17     18.70 o 
  -6   6   6      521.12      645.30     21.48 o 
  -5   6   6     1754.39     1931.53     66.06 o 
  -4   6   6     1875.21     1934.08    121.16 o 
  -3   6   6       19.57       12.27      6.21 o 
  -2   6   6       32.90       25.30      8.30 o 
  -1   6   6      685.86      739.56     15.30 o 
   0   6   6        3.68       27.33      4.67 o 
   1   6   6      150.75      185.44     11.80 o 
   2   6   6        5.98       -1.77     15.20 o 
   3   6   6        0.19       -9.02     16.39 o 
   4   6   6        5.60        6.41     17.65 o 
   5   6   6       67.69       50.82      8.54 o 
   6   6   6       46.93       62.79      6.13 o 
   7   6   6       39.55       -7.01     14.52 o 
   8   6   6       26.53       38.84      6.63 o 
   9   6   6       11.06       21.55     15.26 o 
  10   6   6        9.14       12.29     11.08 o 
 -14   7   6       31.71       36.37      5.18 o 
 -13   7   6        1.19        8.95      4.56 o 
 -12   7   6       66.21       65.41      6.41 o 
 -11   7   6       33.00       21.61      5.87 o 
 -10   7   6      953.99     1000.54     21.88 o 
  -9   7   6      358.37      438.97     23.24 o 
  -8   7   6      323.04      390.33     22.44 o 
  -7   7   6      154.23      139.48     13.10 o 
  -6   7   6       57.22       36.68      7.20 o 
  -5   7   6      193.68      206.06     17.66 o 
  -4   7   6      473.00      447.03     19.74 o 
  -3   7   6      850.20     1003.94     24.82 o 
  -2   7   6      918.06      937.11     24.60 o 
  -1   7   6      708.75      872.34     24.75 o 
   0   7   6        6.34       -5.09     15.72 o 
   1   7   6        2.56        5.16     15.39 o 
   2   7   6       14.19        3.95     16.39 o 
   3   7   6      457.70      452.74     23.39 o 
   4   7   6        6.19       11.67     17.60 o 
   5   7   6       50.59       45.17      8.62 o 
   6   7   6       25.91       18.54     14.05 o 
   7   7   6      138.70       95.16      7.77 o 
   8   7   6       47.53       35.45      6.95 o 
   9   7   6       76.75       83.16      8.14 o 
  10   7   6       16.16       21.72      5.22 o 
 -13   8   6      400.55      414.88     14.15 o 
 -12   8   6       20.92        7.02     15.15 o 
 -11   8   6      264.85      258.83     16.82 o 
 -10   8   6        3.43        1.69     12.56 o 
  -9   8   6        3.00       -0.12     12.59 o 
  -8   8   6     1183.81     1201.30     22.46 o 
  -7   8   6        3.90       19.81      7.96 o 
  -6   8   6     3236.72     3484.03     45.53 o 
  -5   8   6      226.82      263.15     19.41 o 
  -4   8   6      300.93      327.90     19.52 o 
  -3   8   6      140.24      166.92     12.43 o 
  -2   8   6      137.50      148.85     12.36 o 
  -1   8   6     5560.29     6138.75     56.66 o 
   0   8   6      835.37     1003.06     28.53 o 
   1   8   6     1670.75     1957.50     35.63 o 
   2   8   6      125.10      133.01     10.91 o 
   3   8   6        0.79       24.34     16.70 o 
   4   8   6      332.95      310.16     15.91 o 
   5   8   6        5.36        4.75     13.35 o 
   6   8   6       22.60       25.59      6.27 o 
   7   8   6      207.88      177.41     11.84 o 
   8   8   6        0.49        3.06     15.00 o 
   9   8   6       47.73       44.84      5.17 o 
 -13   9   6      143.72      184.08     12.47 o 
 -12   9   6      269.36      250.47     12.91 o 
 -11   9   6      185.60      188.53     16.07 o 
 -10   9   6      363.50      357.11     17.45 o 
  -9   9   6      133.06      131.61     10.48 o 
  -8   9   6     1112.17     1131.93     23.54 o 
  -7   9   6     1370.23     1439.30     24.43 o 
  -6   9   6        5.33       -5.47     18.73 o 
  -5   9   6      895.36     1089.85     29.90 o 
  -4   9   6      134.88      136.35     10.90 o 
  -3   9   6      264.72      290.60     20.14 o 
  -2   9   6      414.70      497.09     24.11 o 
  -1   9   6      570.44      706.68     26.83 o 
   0   9   6     1475.16     1580.42     34.24 o 
   1   9   6      483.85      521.46     24.48 o 
   2   9   6        6.14       11.41     12.78 o 
   3   9   6       87.53       95.01      8.00 o 
   4   9   6      102.85       89.38      8.14 o 
   5   9   6      123.27      126.60     10.57 o 
   6   9   6       73.61       78.77      6.69 o 
   7   9   6      171.50      178.58     16.29 o 
   8   9   6       31.85       15.14     11.64 o 
 -12  10   6       53.74       52.13      5.10 o 
 -11  10   6      250.83      234.81     12.56 o 
 -10  10   6        2.56        9.21     10.01 o 
  -9  10   6      156.02      151.08     10.87 o 
  -8  10   6      424.26      332.30     17.54 o 
  -7  10   6      110.32      110.86     10.83 o 
  -6  10   6     2225.74     2294.21     30.51 o 
  -5  10   6       59.40       77.04      7.38 o 
  -4  10   6      724.74      833.90     20.03 o 
  -3  10   6      364.06      451.44     17.15 o 
  -2  10   6      164.02      228.26     15.63 o 
  -1  10   6     2386.19     2625.07     31.75 o 
   0  10   6      344.31      431.98     17.85 o 
   1  10   6      438.98      429.98     17.74 o 
   2  10   6      155.62      209.24     15.44 o 
   3  10   6        1.69      -13.11     13.85 o 
   4  10   6      126.45      146.00     10.74 o 
   5  10   6      107.19       96.41      8.96 o 
   6  10   6       47.30       34.82      4.90 o 
   7  10   6      138.21      160.39     12.60 o 
 -10  11   6      469.27      442.45     14.60 o 
  -9  11   6      125.25       96.77      8.10 o 
  -8  11   6      194.09      148.07     11.26 o 
  -7  11   6      298.61      215.35     16.40 o 
  -6  11   6       10.68      -12.82     14.46 o 
  -5  11   6      763.16      672.24     20.64 o 
  -4  11   6      748.86      854.07     22.26 o 
  -3  11   6      392.02      473.75     18.40 o 
  -2  11   6     1053.66     1185.76     24.42 o 
  -1  11   6        5.47        7.18     14.06 o 
   0  11   6       73.36       88.36      8.62 o 
   1  11   6      168.50      146.45     10.81 o 
   2  11   6       23.08        1.33     14.41 o 
   3  11   6      827.82      844.85     22.97 o 
   4  11   6       27.34       33.57      6.90 o 
   5  11   6       74.13       70.29      6.62 o 
   6  11   6       65.28       63.52      6.07 o 
  -9  12   6      190.61      127.43     12.63 o 
  -8  12   6      214.02      123.79     11.83 o 
  -7  12   6        3.46       14.28      4.58 o 
  -6  12   6      223.64      154.66     11.73 o 
  -5  12   6       69.48       72.09      6.85 o 
  -4  12   6      369.25      406.21     20.36 o 
  -3  12   6      848.24      943.70     24.58 o 
  -2  12   6       26.66       21.67     14.85 o 
  -1  12   6      177.67      180.33     16.71 o 
   0  12   6        2.56       15.77     14.36 o 
   1  12   6       99.18      102.81      9.13 o 
   2  12   6      163.99      176.76     12.52 o 
   3  12   6        0.38        2.96     11.09 o 
   4  12   6      229.64      217.17     13.42 o 
   5  12   6      123.99      109.52      9.41 o 
  -7  13   6       23.55        6.67     10.91 o 
  -6  13   6        1.79       -5.61     10.89 o 
  -5  13   6      101.79       86.51      8.24 o 
  -4  13   6       64.43       71.76      6.81 o 
  -3  13   6       21.46       14.32      5.12 o 
  -2  13   6      180.95      158.31     12.47 o 
  -1  13   6       26.09       28.91      4.94 o 
   0  13   6        1.10       12.87     10.50 o 
   1  13   6        8.52       14.34     10.80 o 
   2  13   6        5.73       -7.31     11.21 o 
   3  13   6      189.25      162.13     13.39 o 
 -16   1   7      103.07      100.87      8.42 o 
 -15   1   7      149.56      180.50     16.75 o 
 -14   1   7       54.78       46.63      6.39 o 
 -13   1   7      258.25      247.92     15.66 o 
 -12   1   7       20.04       20.74      8.34 o 
 -11   1   7        4.05      -17.87     17.87 o 
 -10   1   7      732.24      826.83     24.97 o 
  -9   1   7       46.87       21.99      6.80 o 
  -8   1   7      267.06      191.24     11.18 o 
  -7   1   7      236.06      297.44     13.60 o 
  -6   1   7      284.81      266.28     18.47 o 
  -5   1   7       78.69      111.64      7.91 o 
  -4   1   7      282.02      271.27     10.33 o 
  -3   1   7     1088.25     1141.24     18.83 o 
  -2   1   7      313.82      443.29     12.48 o 
  -1   1   7     5902.16     5532.30     32.87 o 
   0   1   7     1082.73     1295.04     15.71 o 
   1   1   7      518.46      665.58     36.81 o 
   2   1   7      393.92      453.83     12.25 o 
   3   1   7     1517.17     1541.58     19.17 o 
   4   1   7      203.10      187.83     17.23 o 
   5   1   7       36.27       41.24      7.19 o 
   6   1   7      511.98      593.50     23.33 o 
   7   1   7       31.27       51.22      8.11 o 
   8   1   7       56.85       72.37      6.91 o 
   9   1   7        8.90      -14.35     14.35 o 
  10   1   7       60.36       69.12      7.13 o 
  11   1   7       86.95       89.24      8.38 o 
 -16   2   7      136.37      159.00     12.71 o 
 -15   2   7        8.35        9.05      4.65 o 
 -14   2   7      107.95      102.46      8.82 o 
 -13   2   7      219.65      196.73     16.55 o 
 -12   2   7       64.74       87.70      8.15 o 
 -11   2   7        6.88       10.79     17.52 o 
 -10   2   7     1368.71     1255.31     29.34 o 
  -9   2   7     2250.84     2438.87     35.37 o 
  -8   2   7     1303.65     1294.52     18.52 o 
  -7   2   7     1049.25     1008.08     19.55 o 
  -6   2   7      660.37      616.42     12.86 o 
  -5   2   7      173.95      247.15     10.32 o 
  -4   2   7       13.97       14.07      8.82 o 
  -3   2   7     3340.89     3007.06     21.90 o 
  -2   2   7      198.72      285.28     10.28 o 
  -1   2   7      374.45      366.78     10.50 o 
   0   2   7      101.24      147.45      9.79 o 
   1   2   7      638.85      689.78     23.85 o 
   2   2   7        1.68       -1.54     15.62 o 
   3   2   7      162.47      188.71     11.04 o 
   4   2   7     1134.43     1271.71     27.08 o 
   5   2   7     2720.49     2725.52     39.31 o 
   6   2   7       42.00       21.42     18.05 o 
   7   2   7      137.91      141.29     14.12 o 
   8   2   7        4.20        2.23     13.34 o 
   9   2   7      227.72      220.16     17.80 o 
  10   2   7      584.55      600.71     21.45 o 
  11   2   7        5.34      -11.80     11.80 o 
 -16   3   7      182.42      186.59     13.33 o 
 -15   3   7      585.96      595.47     15.83 o 
 -14   3   7        0.12        2.13     14.32 o 
 -13   3   7      190.90      198.30     15.96 o 
 -12   3   7      893.12      907.47     21.32 o 
 -11   3   7       55.00       43.54      8.40 o 
 -10   3   7     2723.51     2886.28     40.69 o 
  -9   3   7      333.32      378.90     20.72 o 
  -8   3   7     2801.36     2800.94     36.71 o 
  -7   3   7       12.25        0.46      9.15 o 
  -6   3   7     1208.20     1412.75     18.00 o 
  -5   3   7      153.34      137.62      7.27 o 
  -4   3   7     4358.34     5335.66     82.89 o 
  -3   3   7     3833.86     4377.23     84.00 o 
  -2   3   7        7.48        8.52      8.55 o 
  -1   3   7     1603.84     1392.80     16.78 o 
   0   3   7     1642.80     1860.63     19.24 o 
   1   3   7     2517.99     2424.90     22.05 o 
   2   3   7      162.99      146.39      7.60 o 
   3   3   7     3486.68     3469.37     28.28 o 
   4   3   7      105.57       86.95      7.76 o 
   5   3   7      165.15      191.65     18.42 o 
   6   3   7      565.05      631.93     25.57 o 
   7   3   7     1171.13     1150.58     23.02 o 
   8   3   7      285.93      267.45     16.87 o 
   9   3   7      624.93      640.74     21.45 o 
  10   3   7       11.40       -3.50     11.09 o 
  11   3   7       52.50       51.50      5.29 o 
 -15   4   7        3.40       13.08     11.20 o 
 -14   4   7      880.85      837.79     23.10 o 
 -13   4   7      447.05      430.68     18.91 o 
 -12   4   7     1506.01     1501.41     25.66 o 
 -11   4   7      751.31      698.10     27.08 o 
 -10   4   7      125.54      156.27     13.61 o 
  -9   4   7      536.17      433.71     21.15 o 
  -8   4   7      671.83      796.91     23.77 o 
  -7   4   7     2169.16     2216.79     23.30 o 
  -6   4   7     7009.57     7796.13     89.84 o 
  -5   4   7      231.28      253.66     11.62 o 
  -4   4   7      419.71      502.87     12.98 o 
  -3   4   7      454.82      518.27     12.88 o 
  -2   4   7     1359.71     1653.06     67.87 o 
  -1   4   7     1756.89     2016.80     20.47 o 
   0   4   7     1260.56     1226.32     17.00 o 
   1   4   7       69.93      108.87      6.78 o 
   2   4   7     1519.89     1693.20     27.93 o 
   3   4   7     5571.99     5859.68     52.44 o 
   4   4   7        3.62       17.52     15.94 o 
   5   4   7     1137.70     1123.78     29.29 o 
   6   4   7        1.03      -12.94     18.93 o 
   7   4   7      310.15      363.21     17.27 o 
   8   4   7      748.83      705.36     21.51 o 
   9   4   7       30.40       17.14     15.33 o 
  10   4   7      438.46      375.90     14.27 o 
  11   4   7        6.23      -12.01     12.01 o 
 -15   5   7      649.53      702.06     16.71 o 
 -14   5   7        5.29      -15.67     15.67 o 
 -13   5   7      741.66      769.48     22.33 o 
 -12   5   7     1038.03     1001.09     23.03 o 
 -11   5   7        9.94       -1.27     13.21 o 
 -10   5   7     2174.39     2421.04     40.48 o 
  -9   5   7      147.94      140.86     13.46 o 
  -8   5   7     1386.44     1536.92     30.73 o 
  -7   5   7       50.32       16.40     15.35 o 
  -6   5   7      384.30      567.47     20.47 o 
  -5   5   7     1933.28     1973.69     69.33 o 
  -4   5   7     5181.35     5778.33    193.83 o 
  -3   5   7     1349.69     1789.22     84.31 o 
  -2   5   7      323.99      465.37     29.34 o 
  -1   5   7      462.41      544.57     13.71 o 
   0   5   7      193.66      203.59     11.73 o 
   1   5   7     9956.33    10740.47     48.03 o 
   2   5   7     1905.64     1723.16     31.28 o 
   3   5   7     1864.22     1843.56     32.81 o 
   4   5   7      597.69      689.73     25.14 o 
   5   5   7       50.53       48.96      8.45 o 
   6   5   7     1061.28     1094.81     22.46 o 
   7   5   7     1379.40     1319.80     25.35 o 
   8   5   7      429.53      371.22     18.83 o 
   9   5   7      476.51      447.78     21.22 o 
  10   5   7        6.15        4.38     11.56 o 
 -15   6   7       48.62       76.10      6.27 o 
 -14   6   7      606.99      673.26     16.17 o 
 -13   6   7      422.92      394.36     19.68 o 
 -12   6   7      728.40      712.86     20.86 o 
 -11   6   7      739.75      765.84     20.07 o 
 -10   6   7        4.27        6.25     12.36 o 
  -9   6   7      165.87      140.55     13.27 o 
  -8   6   7     1341.40     1644.04     33.17 o 
  -7   6   7      494.15      701.15     23.38 o 
  -6   6   7     1996.64     2194.72     34.43 o 
  -5   6   7      767.99      946.84     25.07 o 
  -4   6   7       35.62       46.16      6.33 o 
  -3   6   7      212.66      214.51     12.03 o 
  -2   6   7     2659.95     3294.75     41.71 o 
  -1   6   7     3509.36     4363.56     44.80 o 
   0   6   7     1081.08      947.34     25.22 o 
   1   6   7      172.81      158.48     12.83 o 
   2   6   7       27.67        8.15     16.56 o 
   3   6   7     1991.12     2073.63     36.37 o 
   4   6   7        1.04       -7.68     17.59 o 
   5   6   7     1963.05     1989.78     38.80 o 
   6   6   7        8.41       35.65      6.45 o 
   7   6   7      701.89      718.83     21.74 o 
   8   6   7      322.46      294.01     18.03 o 
   9   6   7       22.78        6.01     11.30 o 
  10   6   7      260.79      253.76     13.90 o 
 -14   7   7       85.50       90.99      8.67 o 
 -13   7   7       81.47       78.00      7.80 o 
 -12   7   7      131.59      123.42     11.00 o 
 -11   7   7      196.14      175.80     15.19 o 
 -10   7   7     1621.14     1777.13     26.64 o 
  -9   7   7      579.29      505.23     17.61 o 
  -8   7   7      473.19      432.32     23.03 o 
  -7   7   7       53.89       50.03      7.55 o 
  -6   7   7       14.46       17.48     14.90 o 
  -5   7   7       17.55       25.72      6.76 o 
  -4   7   7       12.61       15.05     13.96 o 
  -3   7   7      452.06      529.66     21.17 o 
  -2   7   7      619.99      598.24     22.85 o 
  -1   7   7     1094.35     1132.27     28.47 o 
   0   7   7        3.12       -7.87     16.78 o 
   1   7   7      687.62      876.80     26.29 o 
   2   7   7       39.61       60.19      8.11 o 
   3   7   7      111.81      125.92     11.53 o 
   4   7   7      780.09      854.06     28.33 o 
   5   7   7       92.60      102.32      8.39 o 
   6   7   7      970.21      922.76     22.95 o 
   7   7   7      541.45      538.26     20.06 o 
   8   7   7       74.64       61.91      7.22 o 
   9   7   7       16.89       19.29      5.06 o 
 -13   8   7       91.50       85.46      8.02 o 
 -12   8   7       63.20       65.75      6.53 o 
 -11   8   7       66.94       58.83      6.26 o 
 -10   8   7       80.80       84.93      7.97 o 
  -9   8   7      730.43      767.73     20.41 o 
  -8   8   7      962.85     1062.52     22.08 o 
  -7   8   7       11.00        9.10     12.01 o 
  -6   8   7      196.54      172.49     13.72 o 
  -5   8   7      205.49      222.77     19.55 o 
  -4   8   7      152.81      213.19     18.59 o 
  -3   8   7      483.67      454.31     23.01 o 
  -2   8   7      194.46      249.09     21.82 o 
  -1   8   7      580.04      690.97     26.41 o 
   0   8   7      266.91      295.92     21.21 o 
   1   8   7       88.16       90.50      8.41 o 
   2   8   7       25.89        9.32     18.34 o 
   3   8   7      149.95      144.12     10.19 o 
   4   8   7       58.82       64.95      6.19 o 
   5   8   7      865.09      940.52     22.84 o 
   6   8   7       83.45       77.00      7.10 o 
   7   8   7       25.28       13.98     15.35 o 
   8   8   7       46.79       40.56      5.08 o 
   9   8   7        1.26       -2.83     11.44 o 
 -12   9   7       58.70       52.03      4.93 o 
 -11   9   7       23.94       27.50      6.44 o 
 -10   9   7      118.52      109.86     10.62 o 
  -9   9   7      227.82      199.09     16.05 o 
  -8   9   7      271.28      296.35     16.68 o 
  -7   9   7      611.89      668.55     19.74 o 
  -6   9   7        0.15        7.31     12.52 o 
  -5   9   7      212.99      227.23     20.96 o 
  -4   9   7       36.08       40.45      8.25 o 
  -3   9   7      213.14      226.43     21.81 o 
  -2   9   7      360.05      433.69     24.46 o 
  -1   9   7      947.46     1033.26     30.29 o 
   0   9   7       23.77       23.96     18.50 o 
   1   9   7       94.19       95.45      8.04 o 
   2   9   7        3.55      -13.28     13.28 o 
   3   9   7       34.03       36.33      6.18 o 
   4   9   7      117.02      122.44     10.72 o 
   5   9   7        3.83        1.56     14.14 o 
   6   9   7      151.20      176.31     16.69 o 
   7   9   7       11.05        8.06     11.43 o 
   8   9   7       11.14        2.17     12.10 o 
 -11  10   7       16.15       16.03      4.73 o 
 -10  10   7       28.95       32.96      4.65 o 
  -9  10   7       59.09       58.61      6.55 o 
  -8  10   7       63.10       51.80      6.55 o 
  -7  10   7        9.89       14.79     13.87 o 
  -6  10   7      235.77      269.34     16.54 o 
  -5  10   7      523.00      556.54     19.36 o 
  -4  10   7        2.23       -7.41     13.51 o 
  -3  10   7      243.07      254.75     16.33 o 
  -2  10   7      109.45      121.42     11.06 o 
  -1  10   7      166.15      239.63     16.46 o 
   0  10   7       51.74       77.34      7.10 o 
   1  10   7        3.08        7.17      7.73 o 
   2  10   7      165.93      191.29     15.45 o 
   3  10   7        0.12       15.76     13.81 o 
   4  10   7       22.47       26.62      6.77 o 
   5  10   7       14.57        7.96     10.80 o 
   6  10   7        7.08       -7.90     11.20 o 
   7  10   7        8.25       11.42     12.00 o 
 -10  11   7       50.18       50.91      5.05 o 
  -9  11   7       28.05       23.54      4.80 o 
  -8  11   7       23.34        5.99     14.92 o 
  -7  11   7       32.04       -0.70     14.13 o 
  -6  11   7        0.45      -15.37     15.37 o 
  -5  11   7       12.92       26.77      6.67 o 
  -4  11   7       99.06      133.29     11.64 o 
  -3  11   7        0.69        3.74     14.36 o 
  -2  11   7      163.23      174.09     16.53 o 
  -1  11   7       26.22       16.01     14.64 o 
   0  11   7       96.39       95.49      8.85 o 
   1  11   7       11.53       17.44      6.40 o 
   2  11   7       11.55       23.29      6.65 o 
   3  11   7       49.25       54.49      7.08 o 
   4  11   7       79.69       74.46      6.75 o 
   5  11   7      115.25      120.46      8.73 o 
  -9  12   7        6.58        5.45     11.34 o 
  -8  12   7       14.77       16.19     11.22 o 
  -7  12   7       78.70       41.16      4.92 o 
  -6  12   7       70.57       42.36      4.94 o 
  -5  12   7        9.43       13.34      4.76 o 
  -4  12   7        3.97       14.71     15.61 o 
  -3  12   7        8.38       18.08     15.13 o 
  -2  12   7      127.20      157.68     11.66 o 
  -1  12   7        1.14       -8.55     14.93 o 
   0  12   7        8.59       15.08     10.52 o 
   1  12   7        8.67       10.01     10.89 o 
   2  12   7        3.36       -0.31     11.16 o 
   3  12   7      165.63      146.57     12.94 o 
   4  12   7        7.98       14.29     11.74 o 
  -6  13   7        2.42      -11.41     11.41 o 
  -5  13   7       18.65       16.44     11.60 o 
  -4  13   7       63.18       69.26      6.89 o 
  -3  13   7        3.14       -8.64     11.46 o 
  -2  13   7       24.43       20.91      5.01 o 
  -1  13   7        0.13        8.02     10.95 o 
   0  13   7       15.88       16.18     11.17 o 
   1  13   7      155.56      115.03      8.92 o 
 -16   0   8       62.82       98.55      8.35 o 
 -15   0   8        0.37       11.05     14.13 o 
 -14   0   8      142.65      159.00     15.78 o 
 -13   0   8        6.40       -6.08     13.42 o 
 -12   0   8      762.34      861.08     20.30 o 
 -11   0   8      424.62      350.12     21.96 o 
 -10   0   8     2633.11     2648.76     39.38 o 
  -9   0   8      295.68      270.11     18.22 o 
  -8   0   8      832.18      625.29     14.63 o 
  -7   0   8      110.52       60.91      6.53 o 
  -6   0   8     3849.65     4325.93     40.98 o 
  -5   0   8     9818.25    10396.04     69.58 o 
  -4   0   8     1311.14     1534.11     17.32 o 
  -3   0   8     5551.90     5851.68     30.55 o 
  -2   0   8     2992.20     3195.06     23.27 o 
  -1   0   8      441.77      452.19     11.85 o 
   0   0   8     4036.85     4452.27     40.14 o 
   1   0   8       27.41       12.38      8.53 o 
   2   0   8     1452.83     1287.08     18.43 o 
   3   0   8     7636.99     7968.83     59.48 o 
   4   0   8      872.17      961.35     26.28 o 
   5   0   8     1539.21     1648.44     33.22 o 
   6   0   8     1611.41     1864.06     37.29 o 
   7   0   8      646.79      567.26     18.88 o 
   8   0   8      459.86      549.40     19.11 o 
   9   0   8        1.97       12.31     14.02 o 
  10   0   8      473.81      483.66     14.53 o 
  11   0   8       18.02       13.56     11.46 o 
 -16   1   8      120.71      107.10      8.64 o 
 -15   1   8       76.12       87.70      7.94 o 
 -14   1   8       45.91       41.87      6.45 o 
 -13   1   8       35.68       17.89      6.31 o 
 -12   1   8     1254.38     1325.99     23.33 o 
 -11   1   8     1014.27     1125.81     29.60 o 
 -10   1   8      223.02      233.86     19.41 o 
  -9   1   8       62.79       46.19      6.98 o 
  -8   1   8        4.81        2.15      9.72 o 
  -7   1   8      152.18      192.76     18.99 o 
  -6   1   8     3284.88     3174.95     24.91 o 
  -5   1   8     3509.28     3991.88     44.50 o 
  -4   1   8    15773.87    17251.38    105.05 o 
  -3   1   8     2487.49     2603.49     55.84 o 
  -2   1   8     1035.31      945.36     27.65 o 
  -1   1   8     2509.54     2816.17     52.05 o 
   0   1   8      632.12      697.16     14.15 o 
   1   1   8     6663.98     7039.74     52.59 o 
   2   1   8      538.79      589.52     14.17 o 
   3   1   8     1375.72     1584.33     29.46 o 
   4   1   8      777.07      713.48     24.35 o 
   5   1   8       26.56       77.33      8.20 o 
   6   1   8      976.59     1185.29     31.04 o 
   7   1   8       97.35      116.48      9.99 o 
   8   1   8      107.38      147.83     10.78 o 
   9   1   8      301.13      294.26     17.92 o 
  10   1   8       61.53       58.52      5.84 o 
 -16   2   8       20.83        9.34     11.39 o 
 -15   2   8        7.15       -7.10     10.74 o 
 -14   2   8      673.82      624.93     20.76 o 
 -13   2   8      394.22      405.08     18.55 o 
 -12   2   8      270.31      334.15     16.40 o 
 -11   2   8       13.01      -17.44     18.20 o 
 -10   2   8      296.58      215.77     19.39 o 
  -9   2   8      134.14      102.64      8.43 o 
  -8   2   8     2838.62     2964.84     37.15 o 
  -7   2   8      145.61      200.76     11.26 o 
  -6   2   8        4.12        4.52      9.76 o 
  -5   2   8     2659.87     2932.72     23.67 o 
  -4   2   8     1492.58     1714.62     18.71 o 
  -3   2   8     1913.17     2512.85     21.76 o 
  -2   2   8     5708.33     5292.42     83.48 o 
  -1   2   8     1567.01     1453.06     19.48 o 
   0   2   8     7922.35     8735.09     76.33 o 
   1   2   8      776.81      844.20     29.65 o 
   2   2   8      220.19      201.60     11.30 o 
   3   2   8     1542.72     1556.68     30.04 o 
   4   2   8      548.35      553.83     23.47 o 
   5   2   8     1333.04     1449.29     33.22 o 
   6   2   8       12.71        9.17     17.72 o 
   7   2   8       46.79       19.53     13.45 o 
   8   2   8      425.79      486.94     19.02 o 
   9   2   8       69.74       82.10      8.12 o 
  10   2   8      112.19       85.99      7.04 o 
 -16   3   8      180.78      183.22     13.52 o 
 -15   3   8      458.44      438.34     14.63 o 
 -14   3   8       69.87       78.76      7.72 o 
 -13   3   8       52.42       48.76      6.60 o 
 -12   3   8       48.64       40.10      6.18 o 
 -11   3   8      491.39      625.69     25.78 o 
 -10   3   8       75.44      117.35     11.02 o 
  -9   3   8      370.93      377.98     20.28 o 
  -8   3   8       13.21       16.33     14.68 o 
  -7   3   8     1860.61     1875.14     21.75 o 
  -6   3   8     4851.57     5053.71     32.23 o 
  -5   3   8       37.47       19.72      5.70 o 
  -4   3   8     2156.94     1782.37     19.81 o 
  -3   3   8      889.22      804.02     29.20 o 
  -2   3   8     1914.58     1693.64     19.12 o 
  -1   3   8     1435.89     2044.06     33.02 o 
   0   3   8      277.89      207.68     11.34 o 
   1   3   8     4182.09     4131.14     29.85 o 
   2   3   8      232.08      283.09     17.81 o 
   3   3   8      544.09      630.85     22.94 o 
   4   3   8      282.60      265.63     19.83 o 
   5   3   8       42.52       27.35     18.37 o 
   6   3   8       44.02       63.88      6.01 o 
   7   3   8      527.59      519.83     18.58 o 
   8   3   8        0.39      -14.89     14.89 o 
   9   3   8        5.09       17.61     15.22 o 
  10   3   8        0.32      -11.38     11.38 o 
 -15   4   8        1.24       11.63      7.89 o 
 -14   4   8      251.87      250.93     18.21 o 
 -13   4   8      415.29      414.48     18.68 o 
 -12   4   8        1.03        8.85     13.40 o 
 -11   4   8       31.31       36.92      5.96 o 
 -10   4   8       29.91       31.77      8.11 o 
  -9   4   8       34.57        1.70     16.98 o 
  -8   4   8     1675.28     1716.14     32.14 o 
  -7   4   8      162.87      165.27     16.46 o 
  -6   4   8        9.50        2.29     10.38 o 
  -5   4   8       66.90       82.30      8.40 o 
  -4   4   8      132.13      106.72      6.61 o 
  -3   4   8        1.56        2.32      9.70 o 
  -2   4   8     1407.68     1059.36     16.64 o 
  -1   4   8     1327.34     1254.86     18.00 o 
   0   4   8     1120.50      988.33     17.26 o 
   1   4   8       84.80       68.64      6.83 o 
   2   4   8      223.71      228.52     18.54 o 
   3   4   8      150.52      132.61     13.12 o 
   4   4   8       28.62       15.37     12.43 o 
   5   4   8      857.57     1028.80     30.10 o 
   6   4   8        0.31        8.64     13.74 o 
   7   4   8       83.39       94.61      8.83 o 
   8   4   8       34.73       32.45      6.86 o 
   9   4   8        7.54       10.78      7.61 o 
  10   4   8        1.29      -11.48     11.48 o 
 -15   5   8        0.04      -11.35     11.35 o 
 -14   5   8        0.75      -10.90     10.90 o 
 -13   5   8       97.10       85.24      7.92 o 
 -12   5   8       31.10       19.43     14.14 o 
 -11   5   8      203.92      259.07     15.86 o 
 -10   5   8       11.48      -17.37     18.76 o 
  -9   5   8      116.08      141.55     13.32 o 
  -8   5   8       11.66      -16.55     16.55 o 
  -7   5   8       76.37      132.82      9.82 o 
  -6   5   8       72.85       86.37      8.09 o 
  -5   5   8      169.36      215.79     16.74 o 
  -4   5   8      119.35      144.93     13.49 o 
  -3   5   8       43.52       47.05      4.76 o 
  -2   5   8        4.60        7.77      8.09 o 
  -1   5   8      802.91      691.16     22.41 o 
   0   5   8     2310.97     2938.68     37.82 o 
   1   5   8      114.92      100.06      8.68 o 
   2   5   8      106.86      119.50     10.17 o 
   3   5   8       18.45        9.11     16.79 o 
   4   5   8      247.29      203.90     14.67 o 
   5   5   8       23.12       29.07      6.16 o 
   6   5   8       97.67      136.47     11.12 o 
   7   5   8      147.50      117.70     11.58 o 
   8   5   8       54.25       47.99      7.09 o 
   9   5   8       41.54       28.55      5.18 o 
 -15   6   8       10.47        4.43     11.90 o 
 -14   6   8      128.80      137.44     12.16 o 
 -13   6   8       19.23       22.22      6.60 o 
 -12   6   8       12.52       11.65      9.94 o 
 -11   6   8      273.22      231.90     16.11 o 
 -10   6   8        0.84       -5.84     12.57 o 
  -9   6   8        1.22      -11.93     18.02 o 
  -8   6   8      843.34     1037.27     28.91 o 
  -7   6   8      274.23      292.80     20.06 o 
  -6   6   8        3.38       12.54     15.17 o 
  -5   6   8        8.65       18.58     14.48 o 
  -4   6   8      298.34      361.06     19.60 o 
  -3   6   8     1110.64     1363.21     28.51 o 
  -2   6   8      237.15      285.50     19.31 o 
  -1   6   8      369.82      449.37     21.65 o 
   0   6   8       90.76      126.77     10.06 o 
   1   6   8      673.79      602.96     23.14 o 
   2   6   8       69.89       85.33      8.26 o 
   3   6   8        3.13       -0.08     18.06 o 
   4   6   8      795.12      801.17     20.30 o 
   5   6   8      234.31      183.06     16.61 o 
   6   6   8       28.18       12.54     15.00 o 
   7   6   8       16.31       11.57      8.68 o 
   8   6   8       19.70       11.38     11.15 o 
   9   6   8        0.00        4.46     11.29 o 
 -14   7   8        0.57       -3.90     11.45 o 
 -13   7   8       62.34       55.81      5.40 o 
 -12   7   8       23.72       20.00     14.45 o 
 -11   7   8       19.58        9.62     13.70 o 
 -10   7   8       19.99       43.51      6.16 o 
  -9   7   8       16.30       -8.71     12.55 o 
  -8   7   8      366.96      329.05     23.15 o 
  -7   7   8        3.27       10.80     15.80 o 
  -6   7   8      625.31      761.36     25.18 o 
  -5   7   8       28.55        5.46     15.84 o 
  -4   7   8      212.72      186.09     18.00 o 
  -3   7   8      198.53      235.15     14.11 o 
  -2   7   8     1215.77     1286.63     30.39 o 
  -1   7   8     1200.16     1276.65     30.44 o 
   0   7   8       58.83      105.16      9.61 o 
   1   7   8      887.65     1000.08     28.66 o 
   2   7   8       12.80       25.42     18.04 o 
   3   7   8      823.25      864.45     20.59 o 
   4   7   8      113.69      126.00     10.67 o 
   5   7   8        5.88        5.50     14.74 o 
   6   7   8      275.87      243.23     17.89 o 
   7   7   8       63.76       54.02      7.23 o 
   8   7   8       51.90       43.50      5.17 o 
 -13   8   8       20.26        8.38     10.56 o 
 -12   8   8        2.03       -4.69     10.09 o 
 -11   8   8        2.53        0.82     13.53 o 
 -10   8   8      318.07      307.78     17.46 o 
  -9   8   8      233.21      247.75     15.97 o 
  -8   8   8      199.22      227.67     15.32 o 
  -7   8   8       11.29       -2.36     12.37 o 
  -6   8   8       26.86       21.78      7.79 o 
  -5   8   8       95.45      138.11     10.50 o 
  -4   8   8      402.79      442.45     23.27 o 
  -3   8   8     2040.59     2404.21     39.90 o 
  -2   8   8     2342.88     2724.96     41.59 o 
  -1   8   8      949.52     1118.92     30.63 o 
   0   8   8       11.06       12.91     17.63 o 
   1   8   8      380.48      439.26     23.95 o 
   2   8   8      412.30      395.92     17.27 o 
   3   8   8      425.82      423.91     18.13 o 
   4   8   8      208.53      186.11     11.78 o 
   5   8   8      439.49      428.41     19.11 o 
   6   8   8       56.85       51.38      7.12 o 
   7   8   8       33.32       31.65      5.09 o 
   8   8   8        0.88       -6.75     11.76 o 
 -12   9   8       87.02       77.09      6.48 o 
 -11   9   8       74.19       61.01      5.29 o 
 -10   9   8      108.21      112.48     10.82 o 
  -9   9   8      207.07      150.70     11.19 o 
  -8   9   8      546.96      663.22     20.01 o 
  -7   9   8        2.87        5.77     13.06 o 
  -6   9   8      196.67      204.07     15.00 o 
  -5   9   8      195.45      180.74     15.11 o 
  -4   9   8      997.23     1185.28     22.66 o 
  -3   9   8      358.15      466.46     18.08 o 
  -2   9   8      259.82      337.86     16.72 o 
  -1   9   8      814.32      892.78     21.46 o 
   0   9   8      148.41      156.71     14.68 o 
   1   9   8     1579.56     1683.63     27.03 o 
   2   9   8       45.97       53.43      6.55 o 
   3   9   8      275.19      273.07     17.59 o 
   4   9   8      357.76      324.84     18.49 o 
   5   9   8       78.13      104.62      9.26 o 
   6   9   8      164.92      178.48     12.43 o 
   7   9   8        5.62       13.96      5.29 o 
 -11  10   8       19.00       10.21     11.20 o 
 -10  10   8      343.60      337.36     13.11 o 
  -9  10   8       65.12       60.71      6.84 o 
  -8  10   8      768.18      544.22     20.48 o 
  -7  10   8      100.59       83.01      7.73 o 
  -6  10   8      463.06      484.53     18.24 o 
  -5  10   8      799.75     1005.20     22.90 o 
  -4  10   8       78.66       73.82      6.65 o 
  -3  10   8     1353.04     1545.06     26.76 o 
  -2  10   8      733.01      882.20     22.93 o 
  -1  10   8      233.57      209.33     17.16 o 
   0  10   8      265.43      331.00     16.80 o 
   1  10   8       15.91        0.02     14.65 o 
   2  10   8      497.63      459.55     19.88 o 
   3  10   8      458.62      478.31     20.07 o 
   4  10   8       72.27       65.70      5.71 o 
   5  10   8      112.78       94.19      8.53 o 
   6  10   8        3.93       10.01      6.78 o 
 -10  11   8      175.11      182.79     12.41 o 
  -9  11   8       90.78       70.29      6.70 o 
  -8  11   8       22.90        6.06     10.89 o 
  -7  11   8      371.76      305.66     17.99 o 
  -6  11   8      651.47      595.61     21.55 o 
  -5  11   8       88.18       93.15      9.30 o 
  -4  11   8      649.23      746.32     22.38 o 
  -3  11   8       26.19       62.03      7.06 o 
  -2  11   8      422.15      491.89     20.09 o 
  -1  11   8      856.13      768.37     23.02 o 
   0  11   8        2.19      -14.43     15.73 o 
   1  11   8      918.60      925.99     24.18 o 
   2  11   8       32.93       46.26      5.18 o 
   3  11   8      177.27      155.88     12.84 o 
   4  11   8        5.99       10.81      8.18 o 
  -8  12   8      348.96      199.75     13.28 o 
  -7  12   8       34.75       26.33      5.16 o 
  -6  12   8      125.40      122.80     12.21 o 
  -5  12   8      198.64      202.54     13.01 o 
  -4  12   8       16.44       -8.60     11.17 o 
  -3  12   8      220.87      207.62     12.84 o 
  -2  12   8       50.28       47.13      5.05 o 
  -1  12   8      214.33      187.70     12.56 o 
   0  12   8      415.69      425.80     14.78 o 
   1  12   8       67.03       51.67      5.21 o 
   2  12   8      103.31       74.43      6.17 o 
   3  12   8       17.06        0.99     12.04 o 
  -5  13   8        8.49       -0.78     11.82 o 
  -4  13   8       41.00       39.32      5.22 o 
  -3  13   8        2.46      -11.58     11.58 o 
  -2  13   8       45.06       51.86      5.30 o 
  -1  13   8       49.06       34.68      5.26 o 
 -16   1   9        0.37       -3.09     11.28 o 
 -15   1   9        8.45        2.34     10.56 o 
 -14   1   9      118.13      117.00      9.05 o 
 -13   1   9      101.59      109.88     10.67 o 
 -12   1   9      391.99      416.98     17.57 o 
 -11   1   9        7.66        5.52     17.89 o 
 -10   1   9       30.64      -18.35     18.35 o 
  -9   1   9      187.12      199.08     18.10 o 
  -8   1   9      121.43      127.28     11.57 o 
  -7   1   9     2113.64     2013.53     22.43 o 
  -6   1   9     2677.60     3001.06     25.60 o 
  -5   1   9     1508.81     1680.41     19.86 o 
  -4   1   9       71.00       86.78      5.80 o 
  -3   1   9      344.72      561.71     13.49 o 
  -2   1   9     1041.42      895.19     15.40 o 
  -1   1   9      101.39       80.12      5.24 o 
   0   1   9      598.63      568.50     33.46 o 
   1   1   9      388.08      386.91     19.25 o 
   2   1   9        3.39       11.09     15.30 o 
   3   1   9      394.04      507.51     23.06 o 
   4   1   9       48.89       24.92      8.47 o 
   5   1   9      101.62      106.08     10.10 o 
   6   1   9      414.69      400.92     18.16 o 
   7   1   9       40.48       42.61      6.45 o 
   8   1   9       85.95       68.20      6.97 o 
   9   1   9       14.51       -4.88     11.18 o 
  10   1   9        2.75        4.29     11.30 o 
 -16   2   9        0.73       12.48     11.38 o 
 -15   2   9       49.86       50.81      4.99 o 
 -14   2   9        6.14      -14.82     15.27 o 
 -13   2   9      365.41      348.30     17.92 o 
 -12   2   9      672.30      671.12     20.22 o 
 -11   2   9      432.39      410.70     23.45 o 
 -10   2   9     1114.23     1136.26     29.98 o 
  -9   2   9      340.89      396.47     20.87 o 
  -8   2   9     1701.63     1690.71     31.00 o 
  -7   2   9       62.45       84.64      7.74 o 
  -6   2   9     1030.42     1120.86     43.46 o 
  -5   2   9     3542.71     3148.57     63.16 o 
  -4   2   9      234.20      182.15     11.26 o 
  -3   2   9     1901.39     2216.15     21.92 o 
  -2   2   9     1887.91     1793.85     20.46 o 
  -1   2   9     1282.44     1598.09     19.68 o 
   0   2   9     1381.42     1290.34     21.49 o 
   1   2   9     1116.74     1245.68     26.90 o 
   2   2   9       79.92       88.16      7.44 o 
   3   2   9        1.86      -17.28     17.28 o 
   4   2   9      436.35      523.07     24.28 o 
   5   2   9      107.89      139.65     11.94 o 
   6   2   9       10.82        4.43     13.27 o 
   7   2   9        3.74        5.46     14.01 o 
   8   2   9      287.22      316.09     18.37 o 
   9   2   9      147.86      147.72     12.24 o 
  10   2   9       37.01       14.60     11.90 o 
 -16   3   9      123.85      119.89      8.96 o 
 -15   3   9      103.38       94.14      8.47 o 
 -14   3   9      682.69      685.54     22.18 o 
 -13   3   9      303.39      283.21     17.38 o 
 -12   3   9     1700.91     1760.45     27.58 o 
 -11   3   9      273.43      251.82     21.61 o 
 -10   3   9      588.09      564.42     25.57 o 
  -9   3   9     1146.51     1111.91     28.28 o 
  -8   3   9      532.39      501.70     22.12 o 
  -7   3   9     2360.33     2275.63     33.86 o 
  -6   3   9     3597.69     4105.57     43.15 o 
  -5   3   9     4163.88     4862.23     93.21 o 
  -4   3   9     1454.14     1614.04     52.18 o 
  -3   3   9      176.46      104.01      6.65 o 
  -2   3   9       74.18       17.83      4.40 o 
  -1   3   9     2972.89     3301.26     45.87 o 
   0   3   9        6.38      -14.33     14.33 o 
   1   3   9     1574.02     1807.84     31.51 o 
   2   3   9       24.12       35.74      7.38 o 
   3   3   9      348.94      403.22     21.67 o 
   4   3   9       38.24       25.65     17.44 o 
   5   3   9      505.18      502.94     17.93 o 
   6   3   9        0.51       -0.76     13.54 o 
   7   3   9      182.60      162.07     16.05 o 
   8   3   9       76.82       82.21      7.95 o 
   9   3   9        3.46       -2.01     10.98 o 
 -15   4   9      889.17      926.39     18.00 o 
 -14   4   9       25.55        0.32     15.82 o 
 -13   4   9      305.32      305.75     17.53 o 
 -12   4   9        9.51       15.93      6.11 o 
 -11   4   9     1217.10     1147.15     23.63 o 
 -10   4   9     6437.71     7016.15     65.68 o 
  -9   4   9      115.83      162.58     14.37 o 
  -8   4   9     4782.51     5181.85     52.89 o 
  -7   4   9      454.46      396.06     20.89 o 
  -6   4   9      368.02      339.99     18.99 o 
  -5   4   9     1350.11     1461.03     28.34 o 
  -4   4   9        4.65        6.75      6.38 o 
  -3   4   9     7031.78     8133.81    149.19 o 
  -2   4   9      795.33      801.07     22.48 o 
  -1   4   9        0.16       10.88      6.47 o 
   0   4   9       38.01       56.62      6.94 o 
   1   4   9      152.83      205.38     18.59 o 
   2   4   9      462.06      573.81     23.30 o 
   3   4   9      705.55      699.81     25.69 o 
   4   4   9       44.74       40.93      8.39 o 
   5   4   9       69.94       84.18      8.40 o 
   6   4   9      467.70      495.59     18.27 o 
   7   4   9      216.85      198.46     16.93 o 
   8   4   9      358.49      264.28     13.27 o 
   9   4   9       48.71       34.08      5.20 o 
 -15   5   9        2.86      -11.71     11.71 o 
 -14   5   9      559.45      550.55     15.23 o 
 -13   5   9       54.94       39.58      6.78 o 
 -12   5   9     1300.25     1335.42     25.76 o 
 -11   5   9      337.27      364.03     17.71 o 
 -10   5   9     1128.59     1217.48     23.57 o 
  -9   5   9     4831.93     4485.42     52.80 o 
  -8   5   9     1568.41     1765.96     34.67 o 
  -7   5   9     1800.16     1919.31     33.84 o 
  -6   5   9     1307.36     1485.44     31.14 o 
  -5   5   9     3775.29     4555.35     46.95 o 
  -4   5   9     2086.97     2158.92     34.35 o 
  -3   5   9       75.06       98.90      8.35 o 
  -2   5   9      274.80      174.50     13.67 o 
  -1   5   9     2123.68     2676.41     38.11 o 
   0   5   9       31.67       44.11      7.61 o 
   1   5   9      700.13      887.29     25.81 o 
   2   5   9        6.61       10.09     16.67 o 
   3   5   9        2.50        7.08     16.90 o 
   4   5   9      399.13      402.05     16.71 o 
   5   5   9     1337.57     1404.90     25.60 o 
   6   5   9       12.90       14.49     14.82 o 
   7   5   9       59.53       53.66      6.98 o 
   8   5   9       29.13       23.82      5.03 o 
   9   5   9       41.20       34.60      5.56 o 
 -14   6   9      148.88      172.32     12.27 o 
 -13   6   9      465.53      454.72     20.34 o 
 -12   6   9       73.47       73.23      7.28 o 
 -11   6   9      517.36      500.30     18.73 o 
 -10   6   9     1698.13     1975.17     28.44 o 
  -9   6   9      131.79      175.46     15.25 o 
  -8   6   9     2651.17     2807.39     43.08 o 
  -7   6   9      261.97      269.91     20.06 o 
  -6   6   9      242.20      247.28     20.02 o 
  -5   6   9      601.27      663.40     23.42 o 
  -4   6   9        0.70        9.24     11.33 o 
  -3   6   9     3195.40     3963.34     45.86 o 
  -2   6   9      299.03      223.79     19.89 o 
  -1   6   9      781.15      971.07     27.48 o 
   0   6   9        4.83        2.88     17.18 o 
   1   6   9        1.70       13.75     16.76 o 
   2   6   9      361.47      484.07     23.93 o 
   3   6   9      635.99      713.57     19.13 o 
   4   6   9        1.02       -7.72     13.89 o 
   5   6   9      381.64      410.32     18.89 o 
   6   6   9      242.99      214.27     17.68 o 
   7   6   9       60.39       40.06      4.86 o 
   8   6   9      250.48      195.17     13.14 o 
 -14   7   9      191.40      225.56     13.23 o 
 -13   7   9       23.52        2.43     11.03 o 
 -12   7   9      571.82      602.71     21.32 o 
 -11   7   9      307.18      261.51     17.43 o 
 -10   7   9      265.40      266.53     16.42 o 
  -9   7   9      427.16      376.78     17.06 o 
  -8   7   9       18.33        3.92     12.86 o 
  -7   7   9      986.12     1227.96     31.21 o 
  -6   7   9      904.29     1073.50     29.49 o 
  -5   7   9        0.12       19.36     16.75 o 
  -4   7   9       38.92       69.52      7.89 o 
  -3   7   9       18.59       -6.69     17.20 o 
  -2   7   9      623.20      600.59     24.66 o 
  -1   7   9     2097.77     2546.33     40.48 o 
   0   7   9      146.23      205.69     14.49 o 
   1   7   9      334.78      350.79     22.28 o 
   2   7   9      226.76      217.53     15.74 o 
   3   7   9      121.45      133.72     10.78 o 
   4   7   9      449.82      487.58     19.27 o 
   5   7   9      107.38      105.05      9.20 o 
   6   7   9      233.92      225.75     18.35 o 
   7   7   9      101.42       92.88      8.60 o 
   8   7   9       49.31       40.64      5.38 o 
 -13   8   9       73.80       78.13      6.63 o 
 -12   8   9      149.24      168.02     11.80 o 
 -11   8   9       13.76        5.89     14.70 o 
 -10   8   9      300.26      312.32     17.77 o 
  -9   8   9       13.98       28.08      6.10 o 
  -8   8   9      410.73      426.94     17.51 o 
  -7   8   9       79.77       96.66      7.60 o 
  -6   8   9       71.98       83.58      7.75 o 
  -5   8   9      868.12      884.77     20.09 o 
  -4   8   9      190.01      285.10     21.48 o 
  -3   8   9      322.13      359.93     24.09 o 
  -2   8   9      164.13      233.58     21.61 o 
  -1   8   9        0.47       -9.79     13.16 o 
   0   8   9      287.93      270.75     16.54 o 
   1   8   9      579.92      671.44     19.82 o 
   2   8   9        0.34       -9.46     13.92 o 
   3   8   9      269.79      265.78     16.70 o 
   4   8   9        0.23       10.33     15.06 o 
   5   8   9      298.52      262.61     18.97 o 
   6   8   9      235.53      228.34     13.33 o 
   7   8   9       14.94       11.96      8.39 o 
 -12   9   9       13.36      -11.07     11.07 o 
 -11   9   9       16.55        9.60     10.74 o 
 -10   9   9       10.02       13.40     14.43 o 
  -9   9   9      149.73      140.43     11.09 o 
  -8   9   9        1.20       11.22      7.81 o 
  -7   9   9       87.04       94.63      8.26 o 
  -6   9   9      173.55      216.22     15.73 o 
  -5   9   9        2.12        6.72     13.08 o 
  -4   9   9      405.57      484.08     18.30 o 
  -3   9   9      625.40      663.57     20.02 o 
  -2   9   9        2.86        6.51     13.62 o 
  -1   9   9      205.23      219.44     15.99 o 
   0   9   9       46.02       74.19      7.35 o 
   1   9   9        3.71       20.79     14.29 o 
   2   9   9      150.09      155.46     11.25 o 
   3   9   9        0.14       10.29     14.75 o 
   4   9   9      203.71      199.33     18.58 o 
   5   9   9       20.86       28.13      5.33 o 
   6   9   9       19.69       30.79      5.57 o 
 -11  10   9       72.15       65.32      5.75 o 
 -10  10   9       19.73       16.35     10.92 o 
  -9  10   9       40.34       26.56      4.86 o 
  -8  10   9       30.48       23.44      6.69 o 
  -7  10   9        7.32       -2.00     10.20 o 
  -6  10   9       18.94       -5.35     14.74 o 
  -5  10   9       64.25       58.88      6.64 o 
  -4  10   9        0.22       -2.74     14.62 o 
  -3  10   9      195.80      216.08     17.01 o 
  -2  10   9      417.50      484.28     19.54 o 
  -1  10   9      222.09      214.59     17.12 o 
   0  10   9       20.36        8.38     14.77 o 
   1  10   9        0.58        3.04     14.64 o 
   2  10   9       99.36       98.63      9.54 o 
   3  10   9       24.98       23.42      5.06 o 
   4  10   9        0.02        0.85     11.22 o 
   5  10   9        0.89      -11.05     11.91 o 
  -9  11   9        3.09        8.45     11.02 o 
  -8  11   9       15.02       15.01     11.21 o 
  -7  11   9      149.60      173.87     12.38 o 
  -6  11   9       83.57       93.04      8.20 o 
  -5  11   9        6.54       -3.72     14.73 o 
  -4  11   9      127.54      147.87     12.11 o 
  -3  11   9      164.96      162.41     12.45 o 
  -2  11   9       15.26       17.57     15.98 o 
  -1  11   9       29.11       34.06      7.17 o 
   0  11   9        6.34       12.32      4.87 o 
   1  11   9        0.08      -11.36     11.36 o 
   2  11   9        7.51       14.09      5.16 o 
   3  11   9      161.55      138.95     13.18 o 
  -7  12   9       18.89       20.52      5.17 o 
  -6  12   9       11.38       14.66      5.12 o 
  -5  12   9       12.74        7.88     10.92 o 
  -4  12   9       36.02       46.99      5.16 o 
  -3  12   9       25.04       27.15      5.10 o 
  -2  12   9       16.21       12.12     11.68 o 
  -1  12   9       69.75       46.33      5.40 o 
   0  12   9        1.69        2.87     11.79 o 
   1  12   9       16.31       25.82      5.34 o 
 -16   0  10     1552.83     1609.02     22.84 o 
 -15   0  10      742.98      719.96     17.11 o 
 -14   0  10      164.61      172.44     11.79 o 
 -13   0  10      229.16      162.93     15.79 o 
 -12   0  10       52.19       73.33      7.01 o 
 -11   0  10      800.47      779.01     28.46 o 
 -10   0  10      371.03      421.19     22.62 o 
  -9   0  10     3482.81     3199.12     43.17 o 
  -8   0  10       67.17       68.04      7.46 o 
  -7   0  10      103.81       96.14      9.54 o 
  -6   0  10     2362.09     2798.73     36.52 o 
  -5   0  10     1772.39     1992.46     22.10 o 
  -4   0  10      172.02      187.65     11.11 o 
  -3   0  10     2859.36     3470.35     54.18 o 
  -2   0  10     1638.00     1633.90     20.00 o 
  -1   0  10     3093.90     3276.02     38.80 o 
   0   0  10        3.31      -15.60     15.60 o 
   1   0  10     6537.50     6534.04     57.06 o 
   2   0  10      557.77      551.46     24.97 o 
   3   0  10     5368.17     5625.91     57.45 o 
   4   0  10       46.18       29.22      8.96 o 
   5   0  10       79.35       64.67      6.44 o 
   6   0  10     1104.81     1233.76     24.87 o 
   7   0  10      113.93      118.74     11.53 o 
   8   0  10      787.29      840.53     16.86 o 
   9   0  10       16.09        0.32     11.86 o 
 -16   1  10       55.33       81.43      7.27 o 
 -15   1  10      231.81      196.52     12.61 o 
 -14   1  10     1110.75     1120.10     26.01 o 
 -13   1  10       56.75       61.03      6.65 o 
 -12   1  10      703.52      806.47     20.95 o 
 -11   1  10      553.68      628.85     26.32 o 
 -10   1  10     2046.14     2200.50     38.54 o 
  -9   1  10      246.88      299.20     20.70 o 
  -8   1  10     1464.58     1410.77     29.80 o 
  -7   1  10      548.56      588.71     22.42 o 
  -6   1  10     1802.66     1974.34     32.28 o 
  -5   1  10      282.09      384.14     14.42 o 
  -4   1  10        7.62       47.04      4.65 o 
  -3   1  10     1790.59     2113.90     29.54 o 
  -2   1  10      745.18      661.85     16.51 o 
  -1   1  10     4021.63     4127.23     43.54 o 
   0   1  10     2285.81     2411.85     35.79 o 
   1   1  10       82.53       75.11      7.79 o 
   2   1  10     1044.16     1072.98     28.55 o 
   3   1  10     1055.43     1102.31     30.72 o 
   4   1  10     2233.30     2468.92     42.05 o 
   5   1  10     1101.76     1157.37     23.54 o 
   6   1  10       61.58       70.38      6.70 o 
   7   1  10      418.30      390.15     18.90 o 
   8   1  10       58.38       72.18      6.68 o 
   9   1  10      151.11      162.39     12.64 o 
 -16   2  10      377.25      388.90     14.92 o 
 -15   2  10      357.94      342.44     13.97 o 
 -14   2  10      497.12      515.58     20.82 o 
 -13   2  10      703.23      675.43     21.40 o 
 -12   2  10      498.02      450.86     18.48 o 
 -11   2  10       15.08       18.42     14.08 o 
 -10   2  10     1092.54     1026.58     29.77 o 
  -9   2  10      526.93      505.44     23.64 o 
  -8   2  10      360.31      390.91     20.87 o 
  -7   2  10        6.25        0.00     15.54 o 
  -6   2  10      782.45      907.03     24.12 o 
  -5   2  10     1357.99     1578.94     29.68 o 
  -4   2  10     5039.01     5086.38     33.59 o 
  -3   2  10      155.95      160.16     16.55 o 
  -2   2  10      492.67      419.12     19.31 o 
  -1   2  10      206.82      311.70     18.84 o 
   0   2  10      819.99      970.94     25.82 o 
   1   2  10     5038.27     5203.62     51.93 o 
   2   2  10       17.44       -7.76     18.03 o 
   3   2  10     2397.58     2602.47     41.73 o 
   4   2  10       79.26       16.20     14.45 o 
   5   2  10       23.58       17.78     13.73 o 
   6   2  10      483.56      539.44     18.95 o 
   7   2  10       29.64       29.98      6.69 o 
   8   2  10      727.28      667.36     16.08 o 
   9   2  10       30.93       -4.49     12.12 o 
 -15   3  10       70.36       70.99      6.84 o 
 -14   3  10      238.66      257.04     18.15 o 
 -13   3  10       17.98       -0.84     14.79 o 
 -12   3  10     1007.72     1047.70     23.86 o 
 -11   3  10      991.56      943.88     21.94 o 
 -10   3  10       48.89       37.31      8.60 o 
  -9   3  10      210.32      202.44     19.97 o 
  -8   3  10       44.84       34.68      7.72 o 
  -7   3  10     1395.35     1472.93     30.78 o 
  -6   3  10     2056.63     2028.60     33.99 o 
  -5   3  10      784.23      936.51     25.14 o 
  -4   3  10      427.94      576.35     21.53 o 
  -3   3  10      211.16      369.86     20.15 o 
  -2   3  10      188.17      134.61     11.75 o 
  -1   3  10     1515.93     1607.78     30.60 o 
   0   3  10       93.15      106.74      9.52 o 
   1   3  10      107.36      104.02      9.48 o 
   2   3  10      960.56      925.71     28.39 o 
   3   3  10      921.44     1038.75     29.40 o 
   4   3  10        1.28       12.38     12.50 o 
   5   3  10       61.48       76.83      7.03 o 
   6   3  10      325.08      295.91     17.43 o 
   7   3  10      624.18      619.54     21.62 o 
   8   3  10       81.82      110.08      8.42 o 
   9   3  10        2.70       -8.85     11.49 o 
 -15   4  10       31.89       34.56      5.21 o 
 -14   4  10      323.52      352.35     13.39 o 
 -13   4  10      272.98      287.76     17.47 o 
 -12   4  10       17.89        5.85      9.81 o 
 -11   4  10       45.81       67.50      6.57 o 
 -10   4  10      356.95      387.66     17.14 o 
  -9   4  10        3.11        8.86     18.08 o 
  -8   4  10      435.92      392.14     22.53 o 
  -7   4  10      233.55      304.43     20.18 o 
  -6   4  10      178.88      193.33     19.11 o 
  -5   4  10      614.09      715.74     24.12 o 
  -4   4  10     1104.04     1044.62     27.22 o 
  -3   4  10       72.69       73.66      7.83 o 
  -2   4  10       61.51       77.40      7.61 o 
  -1   4  10     1253.12     1133.83     27.59 o 
   0   4  10      463.12      580.60     23.58 o 
   1   4  10       56.19       51.25      7.98 o 
   2   4  10       95.82      151.02     13.29 o 
   3   4  10       82.08      118.37     11.51 o 
   4   4  10        5.47      -13.19     13.19 o 
   5   4  10      182.99      195.33     15.23 o 
   6   4  10       78.82       66.67      6.78 o 
   7   4  10       14.58       -5.32     15.67 o 
   8   4  10       26.27       17.37      4.95 o 
 -15   5  10        2.19      -11.60     11.60 o 
 -14   5  10        0.64       -1.08     10.70 o 
 -13   5  10       11.99       16.04      6.60 o 
 -12   5  10       14.27        8.39     13.69 o 
 -11   5  10      133.36      121.01     10.58 o 
 -10   5  10      199.98      174.69     16.09 o 
  -9   5  10      363.15      449.95     23.63 o 
  -8   5  10       98.01       89.89      8.45 o 
  -7   5  10       14.50        5.61     17.70 o 
  -6   5  10        3.26        4.06     16.39 o 
  -5   5  10      231.43      276.00     20.48 o 
  -4   5  10       22.46       21.03     15.95 o 
  -3   5  10      427.27      502.68     22.08 o 
  -2   5  10     1022.82     1287.39     28.98 o 
  -1   5  10      540.91      513.54     22.93 o 
   0   5  10       84.39      119.95     10.65 o 
   1   5  10      190.07      220.24     20.53 o 
   2   5  10      203.12      249.08     20.02 o 
   3   5  10       42.59       54.46      6.00 o 
   4   5  10        8.39        1.33      7.75 o 
   5   5  10       10.44       12.27      8.23 o 
   6   5  10       12.70        5.27     14.69 o 
   7   5  10        6.57       -8.57     10.73 o 
   8   5  10       78.24       64.83      6.18 o 
 -14   6  10      192.25      170.09     12.91 o 
 -13   6  10       31.40       40.62      4.92 o 
 -12   6  10       10.54        4.63     14.02 o 
 -11   6  10        0.14       -1.10     13.47 o 
 -10   6  10        6.92       -3.66     13.65 o 
  -9   6  10        5.96        0.58     13.42 o 
  -8   6  10       65.33       48.21      6.00 o 
  -7   6  10      308.80      353.50     21.98 o 
  -6   6  10       41.78       53.61      7.81 o 
  -5   6  10       57.15       91.14      8.06 o 
  -4   6  10      922.90      853.41     27.52 o 
  -3   6  10      107.13      130.09     11.32 o 
  -2   6  10      531.43      593.60     24.09 o 
  -1   6  10        0.32        6.84     16.73 o 
   0   6  10       26.29       49.38      8.24 o 
   1   6  10      646.09      765.38     27.57 o 
   2   6  10        0.34        5.73     13.10 o 
   3   6  10      121.66      127.42     10.18 o 
   4   6  10       46.37       42.54      6.48 o 
   5   6  10        9.39       10.36      8.42 o 
   6   6  10       38.91       44.09      4.88 o 
   7   6  10        7.62        8.25     11.33 o 
 -13   7  10      102.67       98.94      8.53 o 
 -12   7  10      681.50      798.27     23.25 o 
 -11   7  10        7.33       14.49     14.51 o 
 -10   7  10       28.44       26.93      6.29 o 
  -9   7  10       88.53      114.42     10.26 o 
  -8   7  10      154.54      146.02     14.10 o 
  -7   7  10      102.57      104.32      9.81 o 
  -6   7  10       55.64       63.04      7.98 o 
  -5   7  10      163.27      191.35     14.51 o 
  -4   7  10      112.34      118.95     11.19 o 
  -3   7  10      159.60      218.77     21.20 o 
  -2   7  10      395.41      415.09     25.33 o 
  -1   7  10       38.27       20.76     20.04 o 
   0   7  10       69.08       94.33      7.85 o 
   1   7  10      178.11      214.15     15.92 o 
   2   7  10      393.79      413.19     18.41 o 
   3   7  10       68.11       79.07      7.67 o 
   4   7  10      117.05      101.63      9.33 o 
   5   7  10      120.70      122.65     11.91 o 
   6   7  10      108.87       88.20      8.77 o 
   7   7  10       34.53       20.32      5.41 o 
 -13   8  10        9.47       -2.73     11.07 o 
 -12   8  10        0.30       14.23     10.54 o 
 -11   8  10      297.73      326.23     18.45 o 
 -10   8  10      267.08      309.74     18.25 o 
  -9   8  10      126.84      177.60     14.95 o 
  -8   8  10       65.16       67.27      6.27 o 
  -7   8  10        1.64        2.44     12.97 o 
  -6   8  10      143.16      132.25     10.29 o 
  -5   8  10       17.22       19.64     13.24 o 
  -4   8  10      223.92      234.38     15.82 o 
  -3   8  10       42.22       36.01      6.18 o 
  -2   8  10        6.65        3.34     13.23 o 
  -1   8  10      147.51      152.86     14.91 o 
   0   8  10       17.52       28.85      6.10 o 
   1   8  10      651.97      690.13     20.57 o 
   2   8  10      112.82      106.51      8.96 o 
   3   8  10      648.28      629.46     21.57 o 
   4   8  10       13.67       20.45      7.22 o 
   5   8  10      199.96      158.40     13.67 o 
   6   8  10      401.48      317.92     15.27 o 
 -12   9  10      262.73      255.22     13.87 o 
 -11   9  10        2.14        6.36     10.92 o 
 -10   9  10       68.00       67.66      6.40 o 
  -9   9  10      223.99      266.07     16.60 o 
  -8   9  10      347.48      369.13     18.22 o 
  -7   9  10       69.38       74.83      7.21 o 
  -6   9  10      108.64      108.52     10.28 o 
  -5   9  10        5.67        9.91     12.97 o 
  -4   9  10       15.92       27.43      6.08 o 
  -3   9  10      563.34      637.16     20.41 o 
  -2   9  10       63.84       75.98      7.44 o 
  -1   9  10      754.16      775.56     21.38 o 
   0   9  10      256.19      267.84     17.73 o 
   1   9  10        0.38        0.54     14.47 o 
   2   9  10      128.95      125.27     11.32 o 
   3   9  10       67.79       81.17      8.08 o 
   4   9  10      613.83      546.14     16.18 o 
   5   9  10      511.94      479.47     16.55 o 
 -10  10  10      506.62      436.04     15.30 o 
  -9  10  10       14.45       17.00      4.92 o 
  -8  10  10      298.46      272.79     13.36 o 
  -7  10  10       61.67       66.52      6.84 o 
  -6  10  10       93.64      109.55     10.69 o 
  -5  10  10      135.46      142.47     10.98 o 
  -4  10  10      150.40      173.93     16.55 o 
  -3  10  10      271.85      318.27     17.81 o 
  -2  10  10      184.15      234.33     16.92 o 
  -1  10  10      181.36      186.77     17.14 o 
   0  10  10        2.98        9.21      7.29 o 
   1  10  10      323.69      273.68     13.06 o 
   2  10  10       21.69        9.14      6.54 o 
   3  10  10      255.29      222.71     13.18 o 
   4  10  10      113.89       89.62      7.51 o 
  -9  11  10      156.07      129.52     12.62 o 
  -8  11  10       58.71       73.16      7.00 o 
  -7  11  10      348.67      369.46     14.35 o 
  -6  11  10       73.60       83.73      6.68 o 
  -5  11  10        1.33        8.94      7.40 o 
  -4  11  10       25.72       33.10      4.94 o 
  -3  11  10      426.19      438.09     14.63 o 
  -2  11  10       31.18       33.34      5.11 o 
  -1  11  10      253.90      239.28     13.55 o 
   0  11  10       12.93       20.32      5.15 o 
   1  11  10       64.38       69.74      6.03 o 
   2  11  10       71.13       63.44      5.50 o 
  -6  12  10       57.17       53.32      5.46 o 
  -5  12  10      119.52      133.79     13.13 o 
  -4  12  10       55.51       44.25      5.47 o 
  -3  12  10       84.83       79.47      7.33 o 
  -2  12  10      116.60      118.19      9.18 o 
  -1  12  10        7.00        4.23     11.87 o 
 -15   1  11       19.26       19.84      5.07 o 
 -14   1  11        0.15       -0.14     14.90 o 
 -13   1  11       89.87       94.01      9.05 o 
 -12   1  11      152.10      124.73     10.89 o 
 -11   1  11       61.27       52.59      6.62 o 
 -10   1  11      381.93      356.75     23.95 o 
  -9   1  11      142.06      142.61     14.19 o 
  -8   1  11      222.21      277.23     20.93 o 
  -7   1  11      337.45      431.83     22.30 o 
  -6   1  11      620.27      673.49     24.04 o 
  -5   1  11       92.22      148.89     12.83 o 
  -4   1  11      809.80      702.25     23.44 o 
  -3   1  11      847.53      932.09     24.44 o 
  -2   1  11       46.18       63.60      7.28 o 
  -1   1  11       69.70      -21.42     21.42 o 
   0   1  11      189.22      154.02     14.45 o 
   1   1  11      320.22      308.34     22.59 o 
   2   1  11      220.09      274.12     23.01 o 
   3   1  11      263.66      219.32     16.61 o 
   4   1  11       11.25        9.45      6.19 o 
   5   1  11        0.53       -6.08     13.83 o 
   6   1  11       18.96       20.28     14.61 o 
   7   1  11        8.77       11.13     11.07 o 
   8   1  11        4.20       -6.91     11.86 o 
 -15   2  11        1.61      -11.24     11.24 o 
 -14   2  11       54.35       42.99      6.99 o 
 -13   2  11       56.77       44.58      6.66 o 
 -12   2  11      841.21      845.92     22.10 o 
 -11   2  11        0.44       -5.95     13.51 o 
 -10   2  11      152.05      133.62     11.95 o 
  -9   2  11      273.06      276.23     22.22 o 
  -8   2  11      595.03      565.29     24.40 o 
  -7   2  11      340.64      282.84     20.83 o 
  -6   2  11      144.85      112.13     10.44 o 
  -5   2  11     6183.88     6743.60     57.65 o 
  -4   2  11      196.04      216.09     13.31 o 
  -3   2  11      276.45      406.23     19.84 o 
  -2   2  11     1014.89     1056.58     26.66 o 
  -1   2  11      687.58      674.97     23.91 o 
   0   2  11      561.18      595.37     23.74 o 
   1   2  11      765.57      725.92     26.68 o 
   2   2  11      686.12      686.32     26.78 o 
   3   2  11       85.37       68.95      6.42 o 
   4   2  11      115.40      125.66     10.74 o 
   5   2  11      131.81      118.38     11.05 o 
   6   2  11        4.35        4.69     14.91 o 
   7   2  11        0.07       14.49     10.78 o 
   8   2  11       61.82       74.36      7.04 o 
 -15   3  11       71.92       66.56      5.93 o 
 -14   3  11      328.69      339.42     13.26 o 
 -13   3  11      157.34      149.24     11.18 o 
 -12   3  11        3.01       -4.78     13.54 o 
 -11   3  11      515.19      548.91     18.59 o 
 -10   3  11     1581.76     1501.63     25.07 o 
  -9   3  11      553.69      557.30     25.27 o 
  -8   3  11     2819.55     2891.29     42.61 o 
  -7   3  11      343.25      374.47     21.40 o 
  -6   3  11     1322.14     1390.19     30.22 o 
  -5   3  11      558.08      585.73     23.13 o 
  -4   3  11      346.50      296.17     19.99 o 
  -3   3  11     4713.51     5018.26     51.53 o 
  -2   3  11       29.60       45.18      7.78 o 
  -1   3  11     2354.85     2669.33     40.23 o 
   0   3  11       89.52       91.84      9.18 o 
   1   3  11      137.30      134.74     11.19 o 
   2   3  11      264.53      312.34     22.22 o 
   3   3  11       16.92      -12.72     13.79 o 
   4   3  11      472.89      503.08     18.09 o 
   5   3  11       13.21       -3.18     13.92 o 
   6   3  11        1.57        3.96     10.48 o 
   7   3  11        1.88      -11.31     11.31 o 
   8   3  11       24.84       11.09     11.65 o 
 -15   4  11      132.68      150.41     12.75 o 
 -14   4  11      123.80      122.88     12.02 o 
 -13   4  11        2.11       -9.87     14.01 o 
 -12   4  11     1141.25     1148.83     24.43 o 
 -11   4  11      489.97      450.62     18.31 o 
 -10   4  11      612.67      637.11     19.46 o 
  -9   4  11      803.43      816.49     28.55 o 
  -8   4  11      251.06      339.99     21.87 o 
  -7   4  11     3039.87     3283.29     44.58 o 
  -6   4  11     1452.41     1434.83     32.01 o 
  -5   4  11     1715.26     1767.78     33.40 o 
  -4   4  11     1275.04     1411.02     31.02 o 
  -3   4  11     1164.11     1223.43     30.02 o 
  -2   4  11     2833.05     2973.75     41.95 o 
  -1   4  11      532.13      648.71     24.98 o 
   0   4  11      690.46      762.64     26.15 o 
   1   4  11      848.02      953.21     29.91 o 
   2   4  11       93.09      108.16     10.07 o 
   3   4  11       98.95      103.13     10.04 o 
   4   4  11        1.53       14.04     13.69 o 
   5   4  11       62.47       59.10      6.87 o 
   6   4  11      375.97      337.33     13.37 o 
   7   4  11       39.68       26.40      5.02 o 
 -14   5  11      572.11      502.30     15.36 o 
 -13   5  11       55.80       54.06      6.87 o 
 -12   5  11        5.79        6.93     13.92 o 
 -11   5  11      202.54      171.43     11.06 o 
 -10   5  11      577.40      583.03     19.34 o 
  -9   5  11      643.60      677.69     19.50 o 
  -8   5  11     2143.24     2248.45     40.39 o 
  -7   5  11       17.63       35.77      8.15 o 
  -6   5  11     1505.26     1707.60     35.04 o 
  -5   5  11     1595.03     1594.80     33.90 o 
  -4   5  11      221.61      285.68     20.82 o 
  -3   5  11     3791.16     4090.83     49.65 o 
  -2   5  11       37.22       20.95     18.32 o 
  -1   5  11     1905.25     2091.51     38.90 o 
   0   5  11      192.50      204.57     19.45 o 
   1   5  11       17.46       17.38     12.66 o 
   2   5  11       84.36       81.27      6.98 o 
   3   5  11        1.56        0.27     13.36 o 
   4   5  11      630.12      635.36     20.84 o 
   5   5  11      173.10      183.57     16.45 o 
   6   5  11       35.28       20.59      4.89 o 
   7   5  11       23.51       35.30      5.08 o 
 -14   6  11        4.55       -0.74     10.98 o 
 -13   6  11       10.97       -9.95     10.79 o 
 -12   6  11      343.39      362.93     18.76 o 
 -11   6  11        2.46       15.17     13.79 o 
 -10   6  11      567.59      532.96     18.99 o 
  -9   6  11      364.80      393.71     16.71 o 
  -8   6  11       40.64       38.66      5.97 o 
  -7   6  11     1448.27     1496.86     24.57 o 
  -6   6  11      228.82      287.15     21.35 o 
  -5   6  11     1649.63     1661.70     36.21 o 
  -4   6  11     1714.61     1999.72     37.55 o 
  -3   6  11        2.49       10.96     18.98 o 
  -2   6  11      772.38      817.11     29.03 o 
  -1   6  11      263.32      302.68     16.36 o 
   0   6  11     1087.88     1190.22     23.16 o 
   1   6  11      747.70      827.30     21.31 o 
   2   6  11       58.89       75.57      6.53 o 
   3   6  11      604.26      607.37     20.42 o 
   4   6  11      164.51      133.91     11.70 o 
   5   6  11        9.82        9.73     11.07 o 
   6   6  11      198.54      200.03     12.86 o 
 -13   7  11       28.83       12.85     11.34 o 
 -12   7  11      220.74      222.87     12.76 o 
 -11   7  11      681.61      646.51     22.37 o 
 -10   7  11      396.19      454.27     19.43 o 
  -9   7  11       61.10       85.95      7.36 o 
  -8   7  11      303.69      316.40     16.10 o 
  -7   7  11       18.86       18.98     13.06 o 
  -6   7  11      927.51     1098.12     22.46 o 
  -5   7  11      358.53      296.97     16.22 o 
  -4   7  11      348.95      326.12     17.13 o 
  -3   7  11     2775.95     2923.62     32.37 o 
  -2   7  11      423.36      488.14     18.24 o 
  -1   7  11      380.78      404.67     17.11 o 
   0   7  11       77.69       85.09      8.49 o 
   1   7  11      292.94      289.70     17.30 o 
   2   7  11     1160.64     1223.95     24.92 o 
   3   7  11      127.03      149.41     11.62 o 
   4   7  11      281.78      274.95     13.03 o 
   5   7  11       44.66       43.13      5.26 o 
   6   7  11       15.70      -12.10     12.10 o 
 -12   8  11       81.01       81.29      7.02 o 
 -11   8  11       34.13       32.18      5.09 o 
 -10   8  11      310.18      296.72     18.80 o 
  -9   8  11      207.52      244.34     16.69 o 
  -8   8  11       31.77       34.73      6.33 o 
  -7   8  11      225.27      240.78     16.16 o 
  -6   8  11       31.28       18.36     14.49 o 
  -5   8  11      935.91      983.95     22.78 o 
  -4   8  11      905.42     1192.39     24.07 o 
  -3   8  11       39.14       32.44      6.29 o 
  -2   8  11      164.73      156.72     11.25 o 
  -1   8  11      111.23      131.18     10.28 o 
   0   8  11      349.42      314.67     18.01 o 
   1   8  11      482.38      454.94     19.92 o 
   2   8  11        3.98       -1.41     15.41 o 
   3   8  11      340.90      286.60     13.73 o 
   4   8  11      204.40      204.77     13.39 o 
   5   8  11        3.58       16.14      5.43 o 
 -11   9  11       51.69       48.25      5.34 o 
 -10   9  11        6.11      -11.36     11.36 o 
  -9   9  11       13.54        2.03     11.03 o 
  -8   9  11       14.93        7.34     14.47 o 
  -7   9  11       33.02       35.21      6.42 o 
  -6   9  11       32.87       32.65      6.43 o 
  -5   9  11      104.26       91.20      7.79 o 
  -4   9  11       28.81       20.40      6.48 o 
  -3   9  11      149.01      162.42     11.49 o 
  -2   9  11       11.34       -2.36     14.17 o 
  -1   9  11       21.29       19.23     14.74 o 
   0   9  11       63.98       56.74      6.86 o 
   1   9  11        0.83      -13.26     15.32 o 
   2   9  11      163.84      188.82     12.11 o 
   3   9  11       68.96       65.12      6.21 o 
   4   9  11        3.07       15.26     12.75 o 
 -10  10  11        1.42       -1.93     11.95 o 
  -9  10  11       27.24       -4.43     11.68 o 
  -8  10  11       85.58       78.00      6.84 o 
  -7  10  11        0.61        6.22     10.30 o 
  -6  10  11       19.10       19.86      4.70 o 
  -5  10  11      158.58      171.23     12.10 o 
  -4  10  11        8.57       -6.08     15.84 o 
  -3  10  11        1.20        1.01     15.09 o 
  -2  10  11       30.79       29.58      6.82 o 
  -1  10  11       19.54        8.80     10.56 o 
   0  10  11       22.45        1.63     11.10 o 
   1  10  11       23.45       15.96      5.04 o 
   2  10  11       61.96       51.60      5.35 o 
  -8  11  11       60.19       80.16      7.23 o 
  -7  11  11        3.52       10.59     11.67 o 
  -6  11  11        0.14       -0.93     10.94 o 
  -5  11  11       62.94       47.31      5.22 o 
  -4  11  11        0.01       16.88     11.37 o 
  -3  11  11      250.73      280.68     14.19 o 
  -2  11  11        2.62        0.59     11.55 o 
  -1  11  11       18.66        3.87     11.80 o 
   0  11  11       99.38       91.30      8.74 o 
 -15   0  12      403.87      366.22     14.59 o 
 -14   0  12      501.76      554.39     15.22 o 
 -13   0  12      508.85      459.99     20.21 o 
 -12   0  12     2846.68     2720.41     33.91 o 
 -11   0  12      160.78      126.38     11.11 o 
 -10   0  12      224.10      244.59     15.39 o 
  -9   0  12       15.81      -19.01     19.01 o 
  -8   0  12       77.86       88.50      8.94 o 
  -7   0  12     8619.09     9182.28     71.44 o 
  -6   0  12      595.08      612.37     25.55 o 
  -5   0  12     2488.04     3146.67     42.55 o 
  -4   0  12      629.96      880.03     26.33 o 
  -3   0  12      103.14       90.06      8.86 o 
  -2   0  12      949.10     1136.36     29.02 o 
  -1   0  12     4200.79     4317.54     50.64 o 
   0   0  12      538.71      538.73     25.02 o 
   1   0  12     2217.26     2499.51     42.20 o 
   2   0  12      240.03      308.47     16.91 o 
   3   0  12     1096.37     1046.39     22.55 o 
   4   0  12      174.96      166.13     15.76 o 
   5   0  12      197.75      231.88     16.45 o 
   6   0  12     1139.76     1055.57     18.89 o 
   7   0  12      695.27      706.10     17.78 o 
 -15   1  12       50.07       37.41      5.35 o 
 -14   1  12     1120.83     1153.27     19.08 o 
 -13   1  12      954.23      859.17     23.83 o 
 -12   1  12       27.32       20.86     14.96 o 
 -11   1  12     1110.04     1148.86     23.47 o 
 -10   1  12      745.54      654.45     20.21 o 
  -9   1  12     1615.90     1604.66     35.08 o 
  -8   1  12     2339.94     2444.46     40.89 o 
  -7   1  12      567.01      705.69     25.92 o 
  -6   1  12      608.69      443.74     22.75 o 
  -5   1  12      569.84      700.03     25.32 o 
  -4   1  12       30.45       22.25     16.58 o 
  -3   1  12      407.46      510.24     22.76 o 
  -2   1  12      240.90      313.14     21.22 o 
  -1   1  12     1158.47     1268.03     31.21 o 
   0   1  12      903.24     1035.48     30.28 o 
   1   1  12     1286.45     1272.48     32.70 o 
   2   1  12      444.55      472.12     18.37 o 
   3   1  12      451.95      485.33     18.45 o 
   4   1  12        3.92        0.40     13.46 o 
   5   1  12      198.94      217.83     17.15 o 
   6   1  12      448.58      395.07     14.51 o 
   7   1  12       60.28       53.83      5.52 o 
 -15   2  12      226.70      223.11     13.46 o 
 -14   2  12      594.25      555.02     15.70 o 
 -13   2  12        2.61      -15.94     15.94 o 
 -12   2  12     1174.78     1166.62     24.90 o 
 -11   2  12      175.79      174.05     15.81 o 
 -10   2  12     2659.33     2694.05     31.84 o 
  -9   2  12     1066.98     1078.70     31.31 o 
  -8   2  12       35.24       32.80      8.60 o 
  -7   2  12     1721.08     1768.39     35.51 o 
  -6   2  12        6.71       21.93     16.90 o 
  -5   2  12     1261.64     1376.37     32.17 o 
  -4   2  12       25.17        8.59     16.65 o 
  -3   2  12       65.72       26.92     17.95 o 
  -2   2  12      740.13      833.08     26.81 o 
  -1   2  12     1339.93     1378.29     33.24 o 
   0   2  12        0.51        1.38     19.19 o 
   1   2  12      217.89      236.96     15.76 o 
   2   2  12        0.96       -6.56     13.47 o 
   3   2  12       10.81       19.94      6.09 o 
   4   2  12      188.02      226.91     16.30 o 
   5   2  12      126.69      110.70      9.45 o 
   6   2  12      199.10      173.97     12.64 o 
   7   2  12       55.93       40.43      5.25 o 
 -15   3  12      183.75      188.57     13.23 o 
 -14   3  12       95.90      105.21      8.38 o 
 -13   3  12      117.71      103.80      9.34 o 
 -12   3  12       69.86       77.08      7.58 o 
 -11   3  12      761.34      789.21     20.92 o 
 -10   3  12      310.64      281.65     16.94 o 
  -9   3  12      938.64      914.98     21.31 o 
  -8   3  12     1020.27     1106.75     31.28 o 
  -7   3  12       15.17      -11.81     17.72 o 
  -6   3  12        6.96        8.78      8.63 o 
  -5   3  12       45.67       52.49      7.89 o 
  -4   3  12      480.03      507.71     23.95 o 
  -3   3  12     2465.85     2519.69     41.01 o 
  -2   3  12       60.51       64.72      8.43 o 
  -1   3  12      498.21      554.98     24.70 o 
   0   3  12      265.92      246.82     22.07 o 
   1   3  12       52.76       53.83      6.10 o 
   2   3  12      297.67      287.03     16.80 o 
   3   3  12      142.10      200.92     16.08 o 
   4   3  12       56.05       14.18     14.99 o 
   5   3  12       65.38       65.44      7.02 o 
   6   3  12       87.54       81.28      6.76 o 
   7   3  12        8.02        8.96     11.44 o 
 -14   4  12       43.40       44.23      5.07 o 
 -13   4  12       60.86       75.94      7.09 o 
 -12   4  12        2.18      -14.59     14.59 o 
 -11   4  12      208.01      221.09     16.35 o 
 -10   4  12     1105.37     1093.06     23.04 o 
  -9   4  12      577.30      589.87     18.75 o 
  -8   4  12       32.76       18.74      5.80 o 
  -7   4  12      138.55      118.35     11.67 o 
  -6   4  12       45.42       66.15      8.49 o 
  -5   4  12       19.86        8.88     18.50 o 
  -4   4  12      326.20      305.59     22.27 o 
  -3   4  12        0.26       -1.97     18.44 o 
  -2   4  12      435.97      492.97     24.79 o 
  -1   4  12        5.91       17.33     18.12 o 
   0   4  12       47.55       45.69      5.95 o 
   1   4  12      109.13       87.64      8.32 o 
   2   4  12       35.08       44.22      6.26 o 
   3   4  12       86.26       95.93      9.07 o 
   4   4  12      120.17      106.25      9.26 o 
   5   4  12       50.42       43.83      4.89 o 
   6   4  12       10.21       -8.46     11.12 o 
 -14   5  12        1.01       -2.69     11.28 o 
 -13   5  12       70.01       59.50      5.56 o 
 -12   5  12       69.20       61.19      6.77 o 
 -11   5  12        1.68       -5.04     13.63 o 
 -10   5  12       98.52       88.49      8.39 o 
  -9   5  12      106.54       98.59      8.58 o 
  -8   5  12       22.44        9.51     12.66 o 
  -7   5  12        5.89       16.68      5.63 o 
  -6   5  12      185.75      189.68     14.73 o 
  -5   5  12       94.17       42.75      8.73 o 
  -4   5  12       21.91       49.51      8.85 o 
  -3   5  12      109.31      133.23     12.64 o 
  -2   5  12       30.74       33.44      6.03 o 
  -1   5  12        3.49        8.67     12.91 o 
   0   5  12       18.93       22.21      6.12 o 
   1   5  12       28.53       29.10      6.17 o 
   2   5  12        4.40       -5.63     14.03 o 
   3   5  12       14.11       17.22     14.65 o 
   4   5  12        5.43      -15.97     15.97 o 
   5   5  12        8.93      -11.36     11.36 o 
   6   5  12        4.84       11.84      7.93 o 
 -13   6  12       20.92       21.92      4.98 o 
 -12   6  12       10.95       17.10      4.76 o 
 -11   6  12       94.29       95.45      8.93 o 
 -10   6  12       84.10       90.69      7.52 o 
  -9   6  12       61.07       41.74      6.39 o 
  -8   6  12       92.88       78.14      7.14 o 
  -7   6  12      134.60      132.55     10.37 o 
  -6   6  12       28.49       49.76      6.45 o 
  -5   6  12      248.88      173.13     15.65 o 
  -4   6  12        9.14       11.78     13.81 o 
  -3   6  12        0.67       -9.54     13.99 o 
  -2   6  12      160.16      199.54     15.08 o 
  -1   6  12       16.57       11.59     14.30 o 
   0   6  12       25.74       34.43      6.55 o 
   1   6  12        6.81       14.40     10.16 o 
   2   6  12       21.27       33.50      6.67 o 
   3   6  12        7.55       19.08     15.32 o 
   4   6  12      110.92       90.61      8.54 o 
   5   6  12      165.93      160.66     13.11 o 
 -13   7  12        2.72       15.91     11.19 o 
 -12   7  12      140.89      128.70     12.32 o 
 -11   7  12      238.04      189.59     12.65 o 
 -10   7  12       87.61      102.49      9.26 o 
  -9   7  12      355.20      347.48     18.30 o 
  -8   7  12      294.93      361.35     18.12 o 
  -7   7  12        0.59       -5.09     13.83 o 
  -6   7  12        1.61       12.80     13.68 o 
  -5   7  12        4.39        0.46     14.15 o 
  -4   7  12       56.36       77.12      7.49 o 
  -3   7  12      157.68      142.32     11.16 o 
  -2   7  12       71.95       82.08      7.53 o 
  -1   7  12       84.54       79.41      7.55 o 
   0   7  12        3.43       19.72     14.29 o 
   1   7  12        2.80        5.17     15.11 o 
   2   7  12       30.29       15.91     15.84 o 
   3   7  12      129.86      108.37      8.56 o 
   4   7  12       14.10       11.86      8.05 o 
 -12   8  12      572.41      571.17     16.43 o 
 -11   8  12       68.88       78.49      7.10 o 
 -10   8  12      577.66      578.45     15.40 o 
  -9   8  12       55.02       47.96      7.17 o 
  -8   8  12      262.54      249.29     17.70 o 
  -7   8  12      985.62     1011.96     24.53 o 
  -6   8  12        4.65      -14.66     14.66 o 
  -5   8  12      532.04      569.37     20.25 o 
  -4   8  12       13.89        3.25     14.35 o 
  -3   8  12       18.64        1.14     14.70 o 
  -2   8  12       21.26       -8.36     14.66 o 
  -1   8  12      247.14      231.21     17.72 o 
   0   8  12      132.64      118.59     11.54 o 
   1   8  12      182.80      161.46     12.41 o 
   2   8  12       52.90       44.92      5.09 o 
   3   8  12       72.97       66.34      6.04 o 
 -10   9  12      212.34      247.91     14.25 o 
  -9   9  12      843.60      906.94     17.99 o 
  -8   9  12      384.12      418.34     14.59 o 
  -7   9  12      186.39      207.02     17.74 o 
  -6   9  12      281.75      277.98     17.62 o 
  -5   9  12      246.87      273.31     18.22 o 
  -4   9  12       23.16       31.77      6.61 o 
  -3   9  12      193.85      244.69     17.32 o 
  -2   9  12       95.55       94.04      9.09 o 
  -1   9  12       75.05       80.41      6.55 o 
   0   9  12       12.04       -0.37     10.69 o 
   1   9  12      111.04       97.16      8.47 o 
   2   9  12        3.29       -0.89     11.75 o 
  -9  10  12       12.88       16.69      5.37 o 
  -8  10  12       58.18       56.85      5.44 o 
  -7  10  12      390.77      461.68     14.95 o 
  -6  10  12       95.57      105.42      8.37 o 
  -5  10  12      314.77      402.22     14.26 o 
  -4  10  12       44.92       34.06      5.11 o 
  -3  10  12       19.15       15.95      5.02 o 
  -2  10  12        8.18       12.47      4.92 o 
  -1  10  12       44.19       30.60      5.09 o 
   0  10  12       30.81       20.07      5.17 o 
   1  10  12       40.93       31.84      5.36 o 
  -6  11  12        6.30        4.43     11.86 o 
  -5  11  12      120.69      150.36     13.69 o 
  -4  11  12        7.36       13.55      5.48 o 
  -3  11  12      247.04      268.01     14.55 o 
 -15   1  13       16.33      -12.53     12.53 o 
 -14   1  13       18.44       11.93     11.89 o 
 -13   1  13        1.63       14.79     10.33 o 
 -12   1  13        1.68      -14.84     14.84 o 
 -11   1  13       51.55       55.19      6.70 o 
 -10   1  13       11.25        6.80     14.70 o 
  -9   1  13       20.05       -3.45     14.67 o 
  -8   1  13       87.24       82.77      7.36 o 
  -7   1  13      463.61      470.22     25.40 o 
  -6   1  13      327.20      377.10     22.80 o 
  -5   1  13        1.27      -16.95     18.83 o 
  -4   1  13        1.87       23.84     17.74 o 
  -3   1  13      414.63      483.52     24.88 o 
  -2   1  13      553.94      577.40     27.21 o 
  -1   1  13        3.23      -15.72     15.72 o 
   0   1  13      195.73      177.39     16.76 o 
   1   1  13      138.19      135.70     10.48 o 
   2   1  13       57.39       47.62      6.42 o 
   3   1  13      147.31      144.91     11.10 o 
   4   1  13       42.21       12.33     15.48 o 
   5   1  13      111.40      108.58      8.72 o 
   6   1  13      152.93      121.30      9.35 o 
 -15   2  13      319.51      287.49     14.56 o 
 -14   2  13      277.00      294.99     13.61 o 
 -13   2  13       10.97      -15.34     15.34 o 
 -12   2  13        9.72      -10.04     14.39 o 
 -11   2  13      192.89      185.87     15.90 o 
 -10   2  13       38.02       47.46      6.57 o 
  -9   2  13      281.83      331.94     16.85 o 
  -8   2  13      542.90      528.87     18.39 o 
  -7   2  13      291.45      266.34     24.07 o 
  -6   2  13       34.89       19.47     18.25 o 
  -5   2  13       22.20       25.58     18.15 o 
  -4   2  13       40.46       39.79      8.30 o 
  -3   2  13      997.00      968.30     29.99 o 
  -2   2  13        1.06       16.30     18.96 o 
  -1   2  13     2007.94     2073.16     28.89 o 
   0   2  13        5.46        3.93     13.29 o 
   1   2  13      141.06      162.09     15.56 o 
   2   2  13       55.33       73.16      7.23 o 
   3   2  13        4.24       15.62      6.49 o 
   4   2  13      681.93      666.72     22.30 o 
   5   2  13      163.42      157.53     12.62 o 
   6   2  13       79.31       71.76      7.15 o 
 -14   3  13      301.71      306.66     13.56 o 
 -13   3  13       61.20       67.06      6.56 o 
 -12   3  13       28.50       10.59     14.65 o 
 -11   3  13      144.30      128.52     11.18 o 
 -10   3  13      186.27      146.89     10.97 o 
  -9   3  13       95.49      113.14     10.05 o 
  -8   3  13       18.42       30.14      5.95 o 
  -7   3  13       26.38       40.00      5.94 o 
  -6   3  13       51.81       24.88      8.21 o 
  -5   3  13      625.23      609.07     25.64 o 
  -4   3  13      220.29      242.34     21.35 o 
  -3   3  13       96.67       68.21      9.27 o 
  -2   3  13       72.03       79.77      6.93 o 
  -1   3  13        1.72       -5.46     13.24 o 
   0   3  13      690.01      661.61     20.07 o 
   1   3  13      524.52      550.89     20.24 o 
   2   3  13      995.75     1013.28     23.86 o 
   3   3  13      540.92      570.65     21.10 o 
   4   3  13        0.05        8.83     10.71 o 
   5   3  13       55.89       51.70      5.18 o 
 -14   4  13      108.87       87.26      8.62 o 
 -13   4  13      425.89      434.96     14.59 o 
 -12   4  13      451.22      422.30     20.23 o 
 -11   4  13        7.92       -7.61     14.35 o 
 -10   4  13       60.20       47.41      6.33 o 
  -9   4  13        9.20        5.45     13.08 o 
  -8   4  13        2.15       -5.84     13.11 o 
  -7   4  13      485.27      416.92     17.35 o 
  -6   4  13      716.59      772.25     20.18 o 
  -5   4  13       41.64       64.72      6.21 o 
  -4   4  13      632.31      777.06     19.70 o 
  -3   4  13     1296.67     1229.06     23.96 o 
  -2   4  13       33.47       51.26      6.12 o 
  -1   4  13      296.95      301.87     17.26 o 
   0   4  13        5.30        5.41     14.03 o 
   1   4  13      890.30      944.82     22.78 o 
   2   4  13      794.34      753.62     22.88 o 
   3   4  13        8.42       -7.65     15.49 o 
   4   4  13      315.15      302.29     13.32 o 
   5   4  13        0.47      -11.42     11.42 o 
 -13   5  13       85.69       83.98      6.80 o 
 -12   5  13       30.55       33.32      4.79 o 
 -11   5  13       94.99       81.20      7.79 o 
 -10   5  13       72.51       65.75      6.40 o 
  -9   5  13        3.68        3.11     12.99 o 
  -8   5  13        4.22       12.73     13.27 o 
  -7   5  13      156.50      181.54     14.45 o 
  -6   5  13       23.59       82.28      8.00 o 
  -5   5  13     3287.10     3072.34     34.12 o 
  -4   5  13     1117.93     1335.05     24.41 o 
  -3   5  13      233.91      219.99     15.88 o 
  -2   5  13      182.81      200.62     15.81 o 
  -1   5  13        9.45       -3.09     13.93 o 
   0   5  13      898.82      906.10     22.73 o 
   1   5  13      604.25      578.97     20.99 o 
   2   5  13      644.87      708.58     22.51 o 
   3   5  13      634.45      573.83     15.64 o 
   4   5  13        3.48        4.37     11.50 o 
   5   5  13       82.88       73.76      7.16 o 
 -13   6  13      118.21      106.13      8.98 o 
 -12   6  13      371.35      387.39     13.99 o 
 -11   6  13        1.15      -10.47     10.47 o 
 -10   6  13       74.05       67.64      6.77 o 
  -9   6  13      254.97      239.47     17.16 o 
  -8   6  13       32.29       37.63      6.21 o 
  -7   6  13      573.38      502.04     19.06 o 
  -6   6  13      902.55     1088.13     23.98 o 
  -5   6  13       81.35       75.74      7.45 o 
  -4   6  13      530.70      651.22     20.60 o 
  -3   6  13     1491.42     1412.85     26.02 o 
  -2   6  13      189.26      170.77     16.73 o 
  -1   6  13     1616.61     1599.92     27.72 o 
   0   6  13       84.81       96.14      9.23 o 
   1   6  13      374.55      384.02     20.08 o 
   2   6  13      501.56      443.20     14.66 o 
   3   6  13        7.80      -11.59     11.59 o 
   4   6  13      522.96      465.77     15.75 o 
 -12   7  13       51.66       57.10      5.42 o 
 -11   7  13      211.17      206.09     13.17 o 
 -10   7  13       78.76       66.54      5.77 o 
  -9   7  13      291.94      267.70     18.38 o 
  -8   7  13      565.80      579.31     20.64 o 
  -7   7  13      275.20      308.05     17.79 o 
  -6   7  13        6.74        0.80     14.25 o 
  -5   7  13      474.83      417.58     19.26 o 
  -4   7  13       50.21       81.52      7.63 o 
  -3   7  13      668.01      752.64     21.86 o 
  -2   7  13      785.27      880.18     23.21 o 
  -1   7  13       16.06       27.13      6.73 o 
   0   7  13      463.43      471.52     20.29 o 
   1   7  13      192.12      160.04     12.35 o 
   2   7  13      149.01      112.38      8.73 o 
   3   7  13      196.66      153.00     13.24 o 
 -11   8  13        0.89       -3.26     11.61 o 
 -10   8  13       94.23       85.65      7.05 o 
  -9   8  13      199.85      214.93     13.04 o 
  -8   8  13       81.41       71.91      6.78 o 
  -7   8  13       98.19      109.76      9.49 o 
  -6   8  13      115.05      136.93     11.73 o 
  -5   8  13       50.51       53.97      7.11 o 
  -4   8  13      136.62      150.05     11.70 o 
  -3   8  13       52.96       44.00      6.97 o 
  -2   8  13      163.95      182.36     17.90 o 
  -1   8  13      392.16      354.57     13.67 o 
   0   8  13        3.87        2.19     11.12 o 
   1   8  13       31.35       32.63      5.07 o 
   2   8  13       10.81       15.72     11.58 o 
  -9   9  13        1.50        4.75     12.35 o 
  -8   9  13       30.29        6.27     11.80 o 
  -7   9  13        9.22        0.38     11.27 o 
  -6   9  13        7.93      -10.50     11.37 o 
  -5   9  13       45.19       49.87      5.26 o 
  -4   9  13        3.76       -4.89     11.63 o 
  -3   9  13       79.28       86.69      8.56 o 
  -2   9  13        2.10        9.02     11.15 o 
  -1   9  13       62.41       46.31      5.32 o 
   0   9  13       33.16       38.65      5.16 o 
   1   9  13        7.72       16.24     11.53 o 
  -7  10  13        1.46        0.75     11.39 o 
  -6  10  13        0.21      -11.67     11.92 o 
  -5  10  13       36.32       30.41      5.46 o 
  -4  10  13       42.54       61.53      6.10 o 
  -3  10  13        0.57        5.62     11.51 o 
  -2  10  13       15.85        5.05     11.82 o 
 -14   0  14      468.55      458.20     14.76 o 
 -13   0  14       23.74       13.72     10.96 o 
 -12   0  14      852.27      867.56     23.29 o 
 -11   0  14     1979.28     2010.17     31.18 o 
 -10   0  14      822.62      712.30     21.75 o 
  -9   0  14     3830.42     3776.17     38.68 o 
  -8   0  14     2611.01     2475.03     31.50 o 
  -7   0  14     1554.99     1770.94     27.43 o 
  -6   0  14      583.51      442.33     17.93 o 
  -5   0  14        9.10       23.52      6.08 o 
  -4   0  14     3767.66     3917.09     37.42 o 
  -3   0  14     5702.45     5986.58     45.90 o 
  -2   0  14      230.50      215.90     16.86 o 
  -1   0  14      582.82      674.22     19.47 o 
   0   0  14     1052.62     1003.96     23.14 o 
   1   0  14      248.90      324.29     17.66 o 
   2   0  14      186.20      210.96     16.14 o 
   3   0  14       42.78       33.18      6.61 o 
   4   0  14      377.82      302.21     13.58 o 
   5   0  14      182.32      148.02     13.90 o 
 -14   1  14      100.74      104.57      8.66 o 
 -13   1  14      223.38      198.02     12.63 o 
 -12   1  14      683.91      580.03     21.15 o 
 -11   1  14      521.88      482.26     19.52 o 
 -10   1  14     3303.89     3265.32     37.01 o 
  -9   1  14      907.03      888.35     22.73 o 
  -8   1  14      269.69      249.31     16.84 o 
  -7   1  14     1322.16     1379.39     24.73 o 
  -6   1  14      271.50      219.23     15.91 o 
  -5   1  14     2557.48     2835.48     32.23 o 
  -4   1  14        3.51        7.01     14.15 o 
  -3   1  14     1901.80     1919.43     28.41 o 
  -2   1  14     1407.63     1542.37     26.06 o 
  -1   1  14       36.05       31.97      6.31 o 
   0   1  14      838.04      880.27     22.70 o 
   1   1  14        7.80       13.02     13.49 o 
   2   1  14      389.77      345.13     18.39 o 
   3   1  14       71.09       83.57      8.19 o 
   4   1  14      181.43      143.86     12.54 o 
   5   1  14       12.78       12.95     11.62 o 
 -14   2  14      440.43      433.19     15.29 o 
 -13   2  14       85.92       87.72      8.15 o 
 -12   2  14       43.29       30.89      6.86 o 
 -11   2  14      337.61      371.36     18.45 o 
 -10   2  14      145.70      129.11     11.33 o 
  -9   2  14     1904.47     1829.20     28.87 o 
  -8   2  14      442.31      507.06     19.33 o 
  -7   2  14     1219.28     1318.83     24.45 o 
  -6   2  14      392.97      415.58     17.05 o 
  -5   2  14        9.12       10.40     13.45 o 
  -4   2  14      868.62      876.46     21.19 o 
  -3   2  14      329.73      392.39     17.75 o 
  -2   2  14      630.80      703.39     20.15 o 
  -1   2  14      294.84      273.26     19.39 o 
   0   2  14       10.95       -8.66     14.21 o 
   1   2  14       13.81        7.70     14.58 o 
   2   2  14       27.59       41.30      6.70 o 
   3   2  14       56.37       48.89      5.10 o 
   4   2  14      124.12       90.90      9.03 o 
 -14   3  14       46.06       47.50      5.48 o 
 -13   3  14       62.33       71.51      6.76 o 
 -12   3  14      121.38      109.06      8.30 o 
 -11   3  14        3.83      -12.74     14.70 o 
 -10   3  14       48.96       48.98      6.45 o 
  -9   3  14       24.96       14.74     14.01 o 
  -8   3  14      646.86      699.53     20.27 o 
  -7   3  14      915.25      784.61     21.06 o 
  -6   3  14        7.16       14.21      6.00 o 
  -5   3  14      407.85      414.11     17.93 o 
  -4   3  14      117.82       98.60      8.51 o 
  -3   3  14      519.65      505.45     18.88 o 
  -2   3  14      184.88      215.24     16.23 o 
  -1   3  14       71.62       68.45      6.71 o 
   0   3  14      313.41      370.31     17.90 o 
   1   3  14      188.04      192.36     17.61 o 
   2   3  14       28.74      -16.14     16.27 o 
   3   3  14       39.36       13.73     11.30 o 
   4   3  14       47.80       39.84      5.25 o 
 -13   4  14       19.96       22.82      5.18 o 
 -12   4  14       67.85       53.72      5.06 o 
 -11   4  14        5.26      -14.90     14.90 o 
 -10   4  14       14.27      -14.65     14.65 o 
  -9   4  14       58.26       56.54      6.48 o 
  -8   4  14        1.80       -3.21     14.03 o 
  -7   4  14       60.15       65.88      6.45 o 
  -6   4  14      401.96      462.86     18.00 o 
  -5   4  14      268.93      204.55     15.71 o 
  -4   4  14      341.60      301.45     17.40 o 
  -3   4  14       42.70       36.35      6.53 o 
  -2   4  14      283.61      280.26     17.46 o 
  -1   4  14      118.77      118.52     11.21 o 
   0   4  14      407.81      411.82     19.11 o 
   1   4  14        0.86        0.35     15.15 o 
   2   4  14       31.01       23.02      5.02 o 
   3   4  14        5.96       -3.64     11.14 o 
   4   4  14       27.56       17.33     11.84 o 
 -13   5  14        0.85      -12.01     12.01 o 
 -12   5  14       44.30       36.98      5.16 o 
 -11   5  14      258.27      257.07     13.12 o 
 -10   5  14       18.17       13.04     14.64 o 
  -9   5  14        0.09      -13.94     13.94 o 
  -8   5  14        0.02       15.47     13.27 o 
  -7   5  14        0.41      -13.98     13.98 o 
  -6   5  14        0.21      -11.73     13.84 o 
  -5   5  14       66.92       66.61      7.08 o 
  -4   5  14      166.91      158.17     11.50 o 
  -3   5  14        8.77      -14.56     14.56 o 
  -2   5  14      104.90       91.97      7.75 o 
  -1   5  14      158.45      193.39     16.26 o 
   0   5  14        2.27       11.41     10.95 o 
   1   5  14       50.73       46.75      7.41 o 
   2   5  14        0.02      -11.73     11.73 o 
   3   5  14       67.12       62.76      5.59 o 
 -12   6  14       57.53       58.71      5.47 o 
 -11   6  14        8.50        0.69     11.33 o 
 -10   6  14       64.65       57.12      5.06 o 
  -9   6  14      165.19      123.74     11.66 o 
  -8   6  14       71.75       65.37      6.71 o 
  -7   6  14      157.36      128.45     11.57 o 
  -6   6  14      134.81      144.28     11.73 o 
  -5   6  14       36.51       23.91      6.80 o 
  -4   6  14        1.35      -15.07     15.07 o 
  -3   6  14        0.49       -5.25     14.58 o 
  -2   6  14      472.08      443.24     19.87 o 
  -1   6  14      244.39      244.33     18.34 o 
   0   6  14       13.26        7.78     11.03 o 
   1   6  14       43.33       47.78      5.33 o 
   2   6  14       54.62       48.54      5.52 o 
 -11   7  14       14.31       -4.69     12.19 o 
 -10   7  14      143.29      158.52     12.47 o 
  -9   7  14        5.43       -5.74     11.05 o 
  -8   7  14      281.21      298.69     13.49 o 
  -7   7  14      473.97      446.51     20.64 o 
  -6   7  14      102.16      125.70     11.93 o 
  -5   7  14      803.28      808.78     23.71 o 
  -4   7  14        0.11      -16.14     16.14 o 
  -3   7  14      144.75      129.60     12.56 o 
  -2   7  14      132.18      139.98     12.11 o 
  -1   7  14        5.77        5.50     11.05 o 
   0   7  14      200.12      186.23     12.88 o 
   1   7  14       11.92        3.47     12.14 o 
 -10   8  14       65.60       64.13      5.66 o 
  -9   8  14      514.71      525.53     15.77 o 
  -8   8  14       92.02       94.39      8.50 o 
  -7   8  14      572.18      660.28     16.23 o 
  -6   8  14      270.34      248.98     13.81 o 
  -5   8  14        0.40        8.46     11.56 o 
  -4   8  14      284.74      285.90     13.85 o 
  -3   8  14      496.54      531.92     15.54 o 
  -2   8  14      180.54      165.27     12.78 o 
  -1   8  14      200.26      162.26     12.92 o 
   0   8  14        4.72        8.19     11.22 o 
  -8   9  14        3.47       -9.96     11.93 o 
  -7   9  14      183.29      204.78     13.51 o 
  -6   9  14      130.07      134.19      9.24 o 
  -5   9  14     1313.54     1384.47     21.82 o 
  -4   9  14       15.49        9.71      8.68 o 
  -3   9  14       96.45       97.42      8.96 o 
  -2   9  14       26.72       14.68     12.12 o 
 -13   1  15      565.91      511.01     15.50 o 
 -12   1  15      397.94      390.61     14.17 o 
 -11   1  15       38.21       15.26     11.12 o 
 -10   1  15        1.55      -15.58     15.58 o 
  -9   1  15       79.82       69.34      7.22 o 
  -8   1  15       85.93       86.37      7.80 o 
  -7   1  15      390.21      387.43     19.30 o 
  -6   1  15      158.00      120.75     11.15 o 
  -5   1  15        0.90      -14.49     14.49 o 
  -4   1  15       13.25      -10.62     15.41 o 
  -3   1  15        5.75      -15.41     15.41 o 
  -2   1  15       25.68       14.15     14.83 o 
  -1   1  15       12.11       -1.34     15.00 o 
   0   1  15      129.25       99.76      8.65 o 
   1   1  15      108.18      117.89      9.57 o 
   2   1  15      149.92      147.56     12.51 o 
   3   1  15        9.32       -0.60     11.50 o 
 -13   2  15       13.56       17.00     11.80 o 
 -12   2  15      252.35      286.73     13.07 o 
 -11   2  15      256.94      233.49     17.97 o 
 -10   2  15        9.11      -15.79     15.79 o 
  -9   2  15      500.16      488.98     19.95 o 
  -8   2  15       29.01       24.92      6.31 o 
  -7   2  15      178.09      135.42     11.21 o 
  -6   2  15       89.92      119.39     10.57 o 
  -5   2  15      441.29      459.61     19.58 o 
  -4   2  15      678.88      615.00     20.72 o 
  -3   2  15        5.97      -15.56     15.56 o 
  -2   2  15       41.12       27.01      6.80 o 
  -1   2  15      182.97      182.83     16.86 o 
   0   2  15      118.58      106.86      9.44 o 
   1   2  15       90.91       79.75      6.52 o 
   2   2  15      143.59      127.15      8.84 o 
   3   2  15      156.72      150.86     13.43 o 
 -13   3  15      565.49      548.23     16.25 o 
 -12   3  15      103.87      126.17     12.09 o 
 -11   3  15      360.40      365.37     13.65 o 
 -10   3  15      192.39      186.34     16.69 o 
  -9   3  15        1.67       16.90     14.42 o 
  -8   3  15      127.74      139.82     11.12 o 
  -7   3  15      222.56      229.67     16.04 o 
  -6   3  15       20.91       27.70      6.33 o 
  -5   3  15        4.53        2.11     14.49 o 
  -4   3  15      134.56      119.54     11.42 o 
  -3   3  15       54.29       32.80      6.64 o 
  -2   3  15       44.69       19.87     14.69 o 
  -1   3  15      625.66      651.77     20.87 o 
   0   3  15       60.82       65.11      7.27 o 
   1   3  15      278.60      240.07     13.32 o 
   2   3  15       84.76       78.35      7.10 o 
   3   3  15       13.92       -1.31     12.05 o 
 -13   4  15       85.33       87.27      7.39 o 
 -12   4  15      308.38      266.56     13.85 o 
 -11   4  15      155.89      168.83     12.31 o 
 -10   4  15       30.39       27.60      6.86 o 
  -9   4  15     1052.13     1100.73     25.01 o 
  -8   4  15       80.42       83.39      7.53 o 
  -7   4  15       29.04       24.90      6.25 o 
  -6   4  15       99.93       78.24      6.76 o 
  -5   4  15        0.70      -14.12     14.12 o 
  -4   4  15       40.04       45.01      6.62 o 
  -3   4  15      244.79      245.29     17.26 o 
  -2   4  15       29.41       20.61     14.83 o 
  -1   4  15        6.59       14.83     15.26 o 
   0   4  15      238.50      190.28     12.76 o 
   1   4  15       11.89        2.30     11.48 o 
   2   4  15      377.10      355.85     14.15 o 
 -12   5  15       74.94       65.80      6.41 o 
 -11   5  15      918.30      959.78     18.55 o 
 -10   5  15      566.18      518.99     15.32 o 
  -9   5  15       29.79       33.12      4.86 o 
  -8   5  15       69.08       83.34      7.73 o 
  -7   5  15      235.29      210.08     16.39 o 
  -6   5  15      116.90       82.97      8.04 o 
  -5   5  15      498.45      470.92     19.87 o 
  -4   5  15       28.58       46.47      6.63 o 
  -3   5  15        3.79        3.88     14.32 o 
  -2   5  15      345.44      367.98     19.14 o 
  -1   5  15      491.78      497.07     14.89 o 
   0   5  15      120.09      129.30     12.13 o 
   1   5  15      227.71      199.44     13.03 o 
   2   5  15        1.14       -2.62     11.61 o 
 -11   6  15      519.30      532.54     15.96 o 
 -10   6  15        7.66        4.84      5.09 o 
  -9   6  15      823.77      866.53     17.29 o 
  -8   6  15      107.26      122.28     11.85 o 
  -7   6  15      184.38      203.75     12.26 o 
  -6   6  15      228.00      234.56     17.88 o 
  -5   6  15      140.84      115.77      9.65 o 
  -4   6  15      205.42      227.41     17.70 o 
  -3   6  15      419.63      406.85     14.20 o 
  -2   6  15        3.86        7.27      5.56 o 
  -1   6  15       78.26       87.89      8.55 o 
   0   6  15      274.10      258.81     13.73 o 
   1   6  15       35.28       37.63      5.57 o 
 -10   7  15      138.57      122.06      8.94 o 
  -9   7  15        6.80       -3.80     11.59 o 
  -8   7  15      201.01      172.08     13.33 o 
  -7   7  15      683.07      678.76     16.73 o 
  -6   7  15        0.64       14.20     11.56 o 
  -5   7  15      575.16      605.83     16.06 o 
  -4   7  15       85.35      104.04      8.85 o 
  -3   7  15        7.02        3.79     11.63 o 
  -2   7  15       16.76       18.74      5.25 o 
  -1   7  15       45.13       35.97      5.32 o 
  -8   8  15       21.05       15.23      5.28 o 
  -7   8  15      108.58      101.04      9.19 o 
  -6   8  15      329.13      326.49     15.00 o 
  -5   8  15      181.68      203.29     13.66 o 
  -4   8  15        4.47        7.91     11.91 o 
  -3   8  15       27.10       13.62      5.46 o 
  -2   8  15       71.32       49.00      5.65 o 
 -13   0  16      106.99       91.69      8.94 o 
 -12   0  16        3.43       -5.61     11.26 o 
 -11   0  16      624.27      519.29     15.04 o 
 -10   0  16      213.00      154.62     12.28 o 
  -9   0  16      510.27      485.08     20.83 o 
  -8   0  16     1037.36     1025.87     24.46 o 
  -7   0  16     1189.49     1208.93     25.54 o 
  -6   0  16      133.86      140.69     11.40 o 
  -5   0  16     1655.44     1691.16     29.36 o 
  -4   0  16       83.32       98.86      9.36 o 
  -3   0  16     1182.14     1174.37     25.94 o 
  -2   0  16       62.96       63.24      6.95 o 
  -1   0  16      191.05      189.65     12.41 o 
   0   0  16      408.61      425.29     14.22 o 
   1   0  16       14.44       11.18     10.96 o 
   2   0  16      306.51      283.47     14.04 o 
 -13   1  16       75.93       74.70      7.19 o 
 -12   1  16      169.94      168.48     12.71 o 
 -11   1  16       37.31       31.97      5.03 o 
 -10   1  16       78.41      107.33      8.13 o 
  -9   1  16      768.34      771.01     22.67 o 
  -8   1  16        3.48      -14.93     14.93 o 
  -7   1  16     1206.99     1264.30     26.14 o 
  -6   1  16      632.33      600.58     20.74 o 
  -5   1  16      164.04      203.33     16.31 o 
  -4   1  16     1311.49     1294.53     26.50 o 
  -3   1  16      224.78      248.86     17.31 o 
  -2   1  16      732.16      758.05     23.05 o 
  -1   1  16      440.85      441.98     14.42 o 
   0   1  16      148.22      130.10     12.14 o 
   1   1  16      107.39      120.88      8.79 o 
   2   1  16        3.86       -9.45     11.85 o 
 -12   2  16       15.20       13.58      5.11 o 
 -11   2  16      258.06      240.89     13.95 o 
 -10   2  16      571.06      525.11     14.85 o 
  -9   2  16       27.18       15.18      6.91 o 
  -8   2  16       70.03       62.23      6.80 o 
  -7   2  16       44.35       20.32      6.70 o 
  -6   2  16      350.55      333.81     17.91 o 
  -5   2  16     1124.36     1140.60     25.32 o 
  -4   2  16       61.37       77.20      7.02 o 
  -3   2  16      494.26      504.18     20.91 o 
  -2   2  16      119.47      111.98      9.63 o 
  -1   2  16       51.92       30.57      5.12 o 
   0   2  16      427.18      394.95     14.25 o 
   1   2  16       26.78       27.58      5.25 o 
 -12   3  16       63.22       42.06      5.46 o 
 -11   3  16      106.14       91.44      8.96 o 
 -10   3  16       17.00       13.37     11.39 o 
  -9   3  16       56.29       34.51      5.18 o 
  -8   3  16       19.54        7.49     15.07 o 
  -7   3  16      102.48      116.42      9.20 o 
  -6   3  16        4.07        5.29     14.58 o 
  -5   3  16      243.32      304.45     17.88 o 
  -4   3  16      977.59      959.28     24.40 o 
  -3   3  16      320.40      301.57     18.80 o 
  -2   3  16       71.48       75.41      6.61 o 
  -1   3  16       35.83       17.33     11.65 o 
   0   3  16      327.98      295.69     14.20 o 
   1   3  16      394.14      333.83     15.03 o 
 -11   4  16      107.50      112.82      9.20 o 
 -10   4  16       32.88       16.17      5.16 o 
  -9   4  16        7.56       15.43     11.11 o 
  -8   4  16       28.31       19.88      4.90 o 
  -7   4  16        4.83       -4.23     15.35 o 
  -6   4  16       56.97       24.42      6.93 o 
  -5   4  16       57.35       66.65      6.98 o 
  -4   4  16      135.95      152.68     11.76 o 
  -3   4  16      166.07      136.53     12.38 o 
  -2   4  16      152.82      125.45     12.28 o 
  -1   4  16        6.64      -11.13     11.13 o 
   0   4  16      114.14      105.02      8.87 o 
 -11   5  16       48.97       14.17     12.53 o 
 -10   5  16       30.69       19.71      5.35 o 
  -9   5  16        0.07       -3.64     11.54 o 
  -8   5  16       22.14       35.66      5.15 o 
  -7   5  16        4.21        1.63     10.97 o 
  -6   5  16        0.02      -11.18     11.18 o 
  -5   5  16       28.65       16.77     11.50 o 
  -4   5  16       10.54       -8.00     11.03 o 
  -3   5  16        2.22        8.30     11.14 o 
  -2   5  16       10.72        2.03     11.63 o 
  -1   5  16       55.15       46.73      5.39 o 
   0   5  16       21.28        6.49     11.84 o 
  -9   6  16        0.52      -12.09     12.09 o 
  -8   6  16       38.46       49.56      5.32 o 
  -7   6  16       14.53        6.88     11.78 o 
  -6   6  16       78.17       90.62      7.07 o 
  -5   6  16      450.11      421.17     15.04 o 
  -4   6  16       10.10       -5.70     12.03 o 
  -3   6  16       42.12       34.45      5.37 o 
  -2   6  16       78.16       66.77      6.07 o 
  -7   7  16      299.24      304.19     15.24 o 
  -6   7  16       13.16        5.52     12.41 o 
  -5   7  16       21.96       17.45      5.56 o 
  -4   7  16      162.53      156.41     13.41 o 
 -11   1  17       12.90       -3.69     11.91 o 
 -10   1  17       41.78       34.21      5.23 o 
  -9   1  17      154.27      158.09     12.37 o 
  -8   1  17       26.75        0.00     10.83 o 
  -7   1  17        4.07        2.19     10.88 o 
  -6   1  17       34.70       17.04      5.00 o 
  -5   1  17       82.88       61.40      5.86 o 
  -4   1  17      134.67      104.41      8.84 o 
  -3   1  17      262.30      232.87     13.72 o 
  -2   1  17       33.64       11.39     12.02 o 
  -1   1  17       33.15       10.22     12.21 o 
   0   1  17       26.30       11.90     12.08 o 
 -11   2  17      783.55      691.80     17.30 o 
 -10   2  17      556.37      493.51     15.59 o 
  -9   2  17        6.26      -11.39     11.39 o 
  -8   2  17       61.03       63.79      5.67 o 
  -7   2  17        2.45       10.50      4.86 o 
  -6   2  17      255.85      282.16     13.21 o 
  -5   2  17      215.77      161.93     13.12 o 
  -4   2  17        0.65      -11.19     11.19 o 
  -3   2  17       44.93       50.62      5.26 o 
  -2   2  17       29.07       18.08      5.26 o 
  -1   2  17        7.52       -1.87     11.59 o 
 -10   3  17      153.95      138.48      9.16 o 
  -9   3  17     1182.94     1217.07     20.19 o 
  -8   3  17       24.14       34.44      5.21 o 
  -7   3  17      616.37      576.65     15.27 o 
  -6   3  17       28.35       21.65      5.06 o 
  -5   3  17       47.34       43.70      5.21 o 
  -4   3  17      472.52      469.44     15.41 o 
  -3   3  17      142.30      125.74      9.28 o 
  -2   3  17      231.77      243.04     14.11 o 
  -1   3  17       18.03       22.60      5.31 o 
 -10   4  17      229.83      175.08     13.48 o 
  -9   4  17      454.76      464.61     16.10 o 
  -8   4  17      583.04      495.68     15.46 o 
  -7   4  17      123.87      117.95      8.82 o 
  -6   4  17      228.02      273.83     13.27 o 
  -5   4  17      439.94      451.29     14.77 o 
  -4   4  17      176.32      163.22     12.98 o 
  -3   4  17      443.07      384.92     15.32 o 
  -2   4  17       26.12       35.19      5.45 o 
  -8   5  17      140.81      136.13     13.50 o 
  -7   5  17      904.20      892.38     18.96 o 
  -6   5  17       80.54       74.76      7.16 o 
  -5   5  17        0.50      -11.59     11.86 o 
  -4   5  17      135.38      151.78     13.06 o 
  -3   5  17        8.85        7.34      8.55 o 
  -9   0  18       92.69       91.91      8.71 o 
  -8   0  18      131.99      142.60     12.53 o 
  -7   0  18      217.18      170.96     12.73 o 
  -6   0  18       15.20       10.81     11.13 o 
  -5   0  18       82.90       85.18      6.88 o 
  -4   0  18      256.77      206.44     13.76 o 
  -3   0  18      245.59      250.32     13.70 o 
  -9   1  18      216.93      205.92     13.33 o 
  -8   1  18        3.22       -2.98     10.98 o 
  -7   1  18       75.71       71.05      6.99 o 
  -6   1  18      209.88      199.66     12.91 o 
  -5   1  18      153.15      152.61     12.66 o 
  -4   1  18       23.80       13.25      5.30 o 
  -3   1  18      223.03      221.41     13.74 o 
  -8   2  18       94.27       74.52      7.19 o 
  -7   2  18      189.66      158.36     13.31 o 
  -6   2  18       64.64       43.68      5.59 o 
  -5   2  18      315.81      275.11     14.59 o 
  -4   2  18       32.06       15.49     12.34 o 
  -7   3  18        6.17       -9.84     12.33 o 
  -6   3  18        9.97        3.26     12.40 o 
  -5   3  18        1.14       -0.95     12.44 o 
                                                 
